# Supplementary material for: Comprehensive bioinformatics analysis of human cytomegalovirus pathway genes in pan-cancer
Source: Hum Genomics. 2024 Jun 17;18:65. doi: 10.1186/s40246-024-00633-5 (PMC11181644; doi:10.1186/s40246-024-00633-5)
Supplement: Supplementary file 1 — Supplementary Material 1 [file 40246_2024_633_MOESM1_ESM.csv]

Gene	HR	HR.95L	HR.95H	pvalue	group
TRAF2	2.531567273	1.475907628	4.342299435	0.000740862	ACC
PRKCA	0.798385372	0.648729658	0.982565224	0.033500071	ACC
CREB3L3	0.887373906	0.793269586	0.992641672	0.036699682	ACC
PTK2B	0.716341437	0.576289524	0.89042926	0.002651284	BLCA
TRAF5	0.775785361	0.632892906	0.9509396	0.014513961	BLCA
GNGT1	0.93533236	0.891651017	0.981153621	0.006150227	BLCA
IFNA5	0.853937585	0.770718845	0.946141909	0.002542543	BLCA
NFKBIA	0.510265999	0.38464824	0.676907789	3.07E-06	BRCA
EIF4EBP1	1.460348711	1.23853667	1.721885521	6.63E-06	BRCA
PTK2	1.314010148	1.005238645	1.717624644	0.045695424	BRCA
TP53	1.358517344	1.117929066	1.65088236	0.002063604	BRCA
CALML4	1.278606528	1.058877052	1.543932461	0.010630694	BRCA
CCL4	1.487265487	1.091337148	2.026833441	0.011957369	BRCA
ITPR1	1.262596061	1.066957374	1.494107312	0.006638259	BRCA
MAP2K6	0.736463524	0.636136503	0.852613425	4.24E-05	BRCA
GNG4	0.886856832	0.829726579	0.947920749	0.000408936	BRCA
PRKCB	0.748789305	0.633001472	0.885756903	0.000737137	BRCA
GSK3B	0.320888713	0.116899126	0.880841195	0.027367835	CHOL
PTGER3	0.676323479	0.472416486	0.968241925	0.032658762	CHOL
PRKCG	1.295318087	1.007194023	1.665864678	0.043820113	CHOL
PLCB1	3.097560726	1.236461257	7.759953984	0.015823789	DLBC
B2M	1.48526614	1.100602058	2.0043716	0.009688	ESCA
GRB2	0.558956165	0.332109553	0.940749797	0.028530835	ESCA
MDM2	1.479652134	1.122614273	1.950242831	0.0054214	ESCA
GNAQ	0.633953858	0.405187363	0.991880624	0.045970906	ESCA
PIK3CB	1.961986647	1.365520194	2.818992805	0.000267667	ESCA
IL6	1.182029816	1.042748305	1.339915375	0.008939487	ESCA
CCL5	1.216405985	1.009799497	1.465284468	0.039146769	GBM
IFNA13	1.108971602	1.03347501	1.189983311	0.004036668	GBM
PRKACG	0.849354886	0.763673696	0.944649168	0.002616811	GBM
PLCB3	1.303592559	1.021494361	1.663595636	0.033098126	HNSC
MAPK11	0.838653485	0.70744906	0.994191253	0.042654503	HNSC
PDGFRA	0.868482571	0.760936823	0.991228118	0.036564812	HNSC
IL6	1.088814127	1.012663148	1.170691563	0.021441188	HNSC
PTGS2	0.899196094	0.840659437	0.961808765	0.001976436	HNSC
ADCY2	1.140347496	1.074519159	1.210208679	1.50E-05	HNSC
GNG13	1.059678501	1.011349823	1.110316629	0.014939971	HNSC
IFNB1	1.055424856	1.00645161	1.106781107	0.026064595	HNSC
RHEB	75228125945	4603945533	1.23E+12	4.15E-69	KICH
RPS6KB2	1.08E-30	3.11E-32	3.79E-29	5.30198593377636e-317	KICH
GSK3B	2.19E-12	3.38E-13	1.41E-11	5.51E-175	KICH
IL1R1	2090489817	1342771690	3254572397	0	KICH
E2F1	7.34E+12	5.05E+12	1.07E+13	0	KICH
TSC1	2.91E-28	2.22E-29	3.81E-27	0	KICH
MAP2K6	48931998.28	29219439.96	81943406.83	0	KICH
CDK6	169.9625598	86.46297334	334.0999114	3.66E-50	KICH
GNG7	4.41E-11	1.24E-11	1.58E-10	5.48E-295	KICH
ITGB3	478.8591874	270.9163031	846.4094584	4.48E-100	KICH
GNAO1	0.000548119	0.000336081	0.000893934	6.89E-199	KICH
ADCY1	0.055879774	0.034807314	0.089709572	7.04E-33	KICH
PTGER3	7114706544	2240346535	22594294410	4.94065645841247e-324	KICH
GNG3	5.69E+13	2.83E+13	1.14E+14	0	KICH
PRKCG	0.003764608	0.00169491	0.008361667	8.85E-43	KICH
ADCY8	527667.9588	373023.8573	746422.7	0	KICH
CDKN1A	0.802901672	0.66006652	0.976645649	0.028063024	KIRC
ADCY3	1.365620999	1.014159292	1.838883425	0.040113578	KIRC
E2F3	1.86576275	1.20590667	2.886683294	0.005097812	KIRC
IL1B	1.187099801	1.013228473	1.390807674	0.033787153	KIRC
GNAO1	0.835859201	0.71201506	0.981244138	0.028424397	KIRC
HLA.G	0.911915865	0.84942436	0.979004823	0.010902723	KIRC
PTGER1	1.089374832	1.024026804	1.158893029	0.006683644	KIRC
PRKACG	1.103401826	1.001828518	1.21527344	0.045820744	KIRC
CDKN1A	0.662009152	0.503592018	0.870260252	0.003119021	KIRP
IL6	1.140595532	1.009340829	1.288918599	0.034942742	KIRP
ADCY8	0.886448875	0.79744229	0.985389938	0.025576749	KIRP
CALR	0.628413378	0.439709659	0.898100294	0.010776438	LAML
PXN	1.457672278	1.04603465	2.031298362	0.026028069	LAML
EGFR	0.927899288	0.86120882	0.999754145	0.049249502	LAML
IL6	0.906573374	0.846008819	0.971473657	0.005429965	LAML
CALM2	2.577167865	1.327624987	5.002763784	0.005152376	LGG
EIF4EBP1	1.744632899	1.158266089	2.627845175	0.007745394	LGG
CRKL	0.341050899	0.156920829	0.74123822	0.006608238	LGG
GNA13	2.135695874	1.088669251	4.189699361	0.027308981	LGG
CXCL12	0.572099268	0.437323159	0.748411252	4.61E-05	LGG
CDKN2A	0.87702446	0.77535455	0.99202604	0.036859795	LGG
CASP9	0.614345441	0.417291182	0.904453142	0.013554262	LGG
CHUK	0.334432679	0.169442434	0.660077961	0.001591826	LGG
RAC1	1.301837356	1.018989084	1.663197896	0.034817832	LIHC
CALM1	1.586637042	1.190698615	2.114235351	0.00162375	LIHC
AKAP13	0.719242933	0.532347575	0.971753082	0.031824969	LIHC
CXCL8	1.105705461	1.035977285	1.180126808	0.002498895	LIHC
PTGER1	0.944354076	0.893685053	0.997895867	0.041868572	LIHC
TAP2	1.27030636	1.059310413	1.523328977	0.009831911	LUAD
GNG12	1.300855251	1.074158422	1.575395537	0.007098336	LUAD
ADCY9	0.821380884	0.710443044	0.949642004	0.007862518	LUAD
PIK3CD	0.767379154	0.623349054	0.944688633	0.012544327	LUAD
TRADD	1.274478836	1.017266445	1.596726513	0.034960924	LUSC
RB1	1.306942412	1.130450372	1.510989346	0.000298594	OV
PTGER2	1.111724902	1.027336832	1.203044825	0.00854952	OV
CALML3	1.071930318	1.028201374	1.117519035	0.001080451	OV
IFNA13	0.940087796	0.886343088	0.997091394	0.039691714	OV
SP1	2.624204103	1.573702371	4.375952721	0.000217356	PAAD
ARHGEF11	0.443525143	0.242033749	0.812756705	0.00851691	PAAD
CALM2	8.96E+78	2.34E+71	3.43E+86	1.42E-92	PRAD
MAPK3	4.35E-99	3.18E-103	5.94E-95	0	PRAD
GRB2	1.47E+12	62035.16494	3.46E+19	0.001221114	PRAD
IRF3	1.27E+96	9.33E+89	1.74E+102	5.05E-207	PRAD
MYC	21370.05679	7.600158222	60088134.21	0.013873904	PRAD
RPS6KB2	3.06E-27	3.15E-34	2.97E-20	1.03E-13	PRAD
TP53	1.57E+47	8.34E+39	2.94E+54	4.72E-37	PRAD
BCAR1	1.03E+17	1.60E+13	6.64E+20	2.02E-18	PRAD
SRC	1.54E+45	1.23E+40	1.94E+50	1.41E-67	PRAD
CRK	7.83E+108	4.33E+102	1.42E+115	5.58E-255	PRAD
MAPK13	7.27E-41	1.75E-42	3.02E-39	0	PRAD
CDKN2A	1.07E-16	7.88E-19	1.46E-14	1.02E-48	PRAD
MAP2K6	2.97E+17	4.84E+15	1.82E+19	9.01E-82	PRAD
PRKCA	3.75E-18	1.10E-19	1.28E-16	4.21E-110	PRAD
IL1B	2.48E-15	2.86E-16	2.14E-14	4.35E-205	PRAD
E2F2	0.000239255	3.57E-06	0.016054968	0.000102241	PRAD
GNB3	1.87E+52	6.56E+50	5.36E+53	0	PRAD
PTGER1	1091047353	17223175.63	69115263764	8.23E-23	PRAD
ADCY8	1.45E-11	6.90E-13	3.04E-10	4.50E-58	PRAD
IFNA1	1716383387	222099471.6	13264200541	2.48E-92	PRAD
CALM3	1.676821319	1.218556311	2.307427002	0.001505821	SKCM
CREB3L1	1.132149576	1.027334453	1.247658599	0.012279091	SKCM
CXCR2	1.12247803	1.036976237	1.215029702	0.004260968	SKCM
IFNA13	0.874687803	0.786072855	0.973292422	0.014022891	SKCM
IFNA10	1.172576748	1.041238961	1.320480967	0.008621396	SKCM
GNAS	1.387225611	1.066528899	1.804353261	0.014681037	STAD
CXCR4	1.355772042	1.1699195	1.57114898	5.21E-05	STAD
CALML6	1.88713173	1.321381139	2.695108973	0.000478362	THCA
TAPBP	134.7165961	8.596716828	2111.103766	0.000478908	THCA
E2F1	0.151370466	0.04994902	0.458728073	0.000845128	THCA
CALML3	0.563879712	0.395914116	0.803104302	0.001497301	THCA
`HLA-G`	1.599287145	1.176114031	2.174720567	0.00274952	THCA
CREB3L1	1.995593289	1.065930859	3.736070255	0.030809783	THCA
CDKN2A	1.857178626	1.045541693	3.298876049	0.034695559	THCA
CDK4	16.63353293	1.140121128	242.6710734	0.039796367	THCA
GNG3	6.243673202	1.35650787	28.73809722	0.018701861	THYM
IL6	1.19083383	1.017128191	1.394205001	0.029925323	UCEC
PLCB1	0.638589068	0.435233184	0.936959802	0.021856451	UCS
