# Supplementary material for: Comprehensive bioinformatics analysis of human cytomegalovirus pathway genes in pan-cancer
Source: Hum Genomics. 2024 Jun 17;18:65. doi: 10.1186/s40246-024-00633-5 (PMC11181644; doi:10.1186/s40246-024-00633-5)
Supplement: Supplementary file 2 — Supplementary Material 2 [file 40246_2024_633_MOESM2_ESM.csv]

Gene	logFC	AveExpr	t	P.Value	adj.P.Val	B	group	type
ADCY4	-2.726819791	9.003699431	-25.37064676	4.86E-66	1.07E-63	139.9608016	down	ACC
PDGFRA	-3.307730037	9.098269446	-22.88122908	4.38E-59	4.84E-57	123.9504086	down	ACC
PTGER4	-2.074612797	7.482212691	-20.66032599	1.34E-52	9.84E-51	109.0124439	down	ACC
STAT3	-1.769755947	11.73075648	-19.2296942	2.71E-48	1.50E-46	99.10488781	down	ACC
ROCK1	-1.508039178	9.016841287	-19.17820527	3.89E-48	1.72E-46	98.77954361	down	ACC
PTK2B	-1.540007394	9.320772268	-18.27475451	2.28E-45	8.41E-44	92.40011011	down	ACC
CCL2	-3.454194756	11.16011833	-17.98851277	1.75E-44	5.52E-43	90.35456875	down	ACC
CXCL12	-3.146290535	10.19725565	-17.62962367	2.27E-43	6.26E-42	87.81606885	down	ACC
ADCY7	-1.852115429	7.799113357	-17.18189459	5.62E-42	1.38E-40	84.58930673	down	ACC
TSC1	-1.523455858	9.538918336	-17.12544811	8.44E-42	1.69E-40	84.18318226	down	ACC
IKBKB	-1.582288346	10.83344231	-17.12695757	8.34E-42	1.69E-40	84.16897263	down	ACC
NFKB1	-1.283213908	9.655747456	-16.86324889	5.57E-41	1.03E-39	82.28795586	down	ACC
PLCB2	-2.171996304	9.066436772	-16.64180793	2.76E-40	4.69E-39	80.72155104	down	ACC
IL10RA	-1.995926853	8.59044434	-15.71610191	2.26E-37	3.57E-36	74.01931067	down	ACC
PLCB3	-1.398318508	9.895341867	-15.05720511	2.75E-35	4.05E-34	69.18992647	down	ACC
SOS1	-1.035682229	8.910950736	-15.0160572	3.71E-35	5.13E-34	68.93016971	down	ACC
MAPK1	-1.630745327	10.38032808	-14.79424594	1.87E-34	2.43E-33	67.26831837	down	ACC
PIK3CD	-1.321264692	7.377939626	-14.25091536	9.87E-33	1.21E-31	63.33776596	down	ACC
MAPK13	-2.343387023	11.09746588	-14.09935803	2.98E-32	3.47E-31	62.20674251	down	ACC
ADCY6	-1.515511013	10.26614419	-13.98478496	6.89E-32	7.61E-31	61.37081362	down	ACC
ARHGEF11	-1.060790387	10.07001206	-13.8295006	2.14E-31	2.25E-30	60.23560045	down	ACC
CREB1	-1.081176471	8.724795664	-13.55845619	1.54E-30	1.55E-29	58.32868882	down	ACC
MYC	-1.85788064	10.60980195	-12.92919939	1.50E-28	1.44E-27	53.70541699	down	ACC
TRAF5	-1.293691227	8.280276984	-12.91315212	1.68E-28	1.55E-27	53.65991426	down	ACC
CCR1	-1.534665471	7.553671216	-12.78500124	4.27E-28	3.77E-27	52.69297486	down	ACC
ATF6B	-1.052414966	11.56006831	-12.495309	3.48E-27	2.95E-26	50.57272951	down	ACC
MTOR	-1.066109641	10.034935	-12.39959964	6.94E-27	5.68E-26	49.87645527	down	ACC
AKT3	-1.206414522	9.119094693	-12.09533317	6.22E-26	4.74E-25	47.73671292	down	ACC
NFATC1	-1.173951375	7.986954161	-11.66618305	1.35E-24	9.94E-24	44.70612295	down	ACC
JAK1	-1.04570739	10.78047164	-11.49851021	4.46E-24	3.18E-23	43.43082507	down	ACC
PTGER1	-1.24428989	6.548977011	-11.44655011	6.46E-24	4.46E-23	43.00309902	down	ACC
GNG12	-1.145859614	10.81777812	-11.03365771	1.20E-22	7.39E-22	40.15049609	down	ACC
ARHGEF1	-1.106678952	11.43423908	-10.95312539	2.12E-22	1.27E-21	39.59327927	down	ACC
ITPR2	-1.236021601	9.263263855	-10.83332064	4.93E-22	2.73E-21	38.78888869	down	ACC
ITGAV	-1.182750933	10.24595074	-10.75421175	8.59E-22	4.63E-21	38.19608559	down	ACC
TAP2	-1.142779167	9.95242908	-10.70631042	1.20E-21	6.32E-21	37.86930704	down	ACC
MAPK11	-1.337720098	8.322128894	-10.68502099	1.39E-21	7.17E-21	37.79621837	down	ACC
IL1R1	-1.466604891	11.42369276	-10.25954412	2.69E-20	1.35E-19	34.77771116	down	ACC
PRKCA	-1.589788223	9.824989462	-10.24586988	2.95E-20	1.42E-19	34.701616	down	ACC
ADCY2	-1.360353126	6.490221385	-10.24894616	2.89E-20	1.42E-19	34.62396753	down	ACC
EGFR	-1.331362641	9.165296619	-9.9087003	2.99E-19	1.32E-18	32.42587595	down	ACC
E2F1	1.11639857	8.957391821	9.593568499	2.54E-18	1.08E-17	30.28813015	up	ACC
CREB3L1	-1.481437616	9.688645506	-9.314988902	1.65E-17	6.76E-17	28.41940718	down	ACC
PTGS2	-1.405208617	6.696333367	-9.315734247	1.64E-17	6.76E-17	28.35864389	down	ACC
ITPR3	-1.404388276	9.140271005	-9.231274214	2.89E-17	1.16E-16	27.89440384	down	ACC
SRC	-1.176216588	10.96966505	-9.157938931	4.70E-17	1.79E-16	27.35834294	down	ACC
GNB3	-1.493326323	7.309304356	-9.110531544	6.43E-17	2.41E-16	27.06447194	down	ACC
ADCY5	-1.21901428	7.354055187	-8.735821886	7.51E-16	2.63E-15	24.65450995	down	ACC
FAS	-1.243502788	10.5839068	-8.264507655	1.54E-14	5.09E-14	21.61309	down	ACC
GNG3	-1.145439374	6.550164025	-7.924096459	1.30E-13	4.00E-13	19.44163822	down	ACC
CREB3L3	-1.601129723	7.137790877	-7.79124608	2.96E-13	8.97E-13	18.69865037	down	ACC
CASP9	-1.273961128	10.25168077	-7.76709924	3.44E-13	1.01E-12	18.54890956	down	ACC
CDKN2A	1.167780763	9.791422039	7.372213265	3.75E-12	1.08E-11	16.19248629	up	ACC
MAPK12	-1.025820659	8.201680079	-6.795393567	1.08E-10	2.82E-10	12.97601244	down	ACC
IL6	-1.205492213	6.957141281	-6.65543374	2.39E-10	6.15E-10	12.10099043	down	ACC
GNG4	-1.01342269	6.579691935	-6.0018414	8.39E-09	1.85E-08	8.554422325	down	ACC
NFATC4	-1.120535876	12.07526477	-4.610080115	6.97E-06	1.18E-05	2.102634614	down	ACC
ADCY5	-3.665139046	6.50509164	-14.12620475	1.27E-37	2.81E-35	74.64446235	down	BLCA
ITPR1	-2.655878618	7.986157198	-13.68480811	9.22E-36	1.02E-33	70.38260515	down	BLCA
PDGFRA	-2.894620818	7.896868821	-12.89838547	1.66E-32	1.22E-30	62.93757728	down	BLCA
GNG11	-2.194462952	8.362842837	-11.88798018	1.88E-28	1.04E-26	53.67933965	down	BLCA
GNG7	-2.67990597	6.171686674	-11.85936552	2.44E-28	1.08E-26	53.49685467	down	BLCA
PRKCB	-2.500320478	6.405159182	-11.55446668	3.78E-27	1.39E-25	50.78438663	down	BLCA
CREB5	-2.479084441	6.405847007	-11.38723505	1.67E-26	5.29E-25	49.31445371	down	BLCA
CXCL12	-3.220085374	8.699765939	-11.07926638	2.51E-25	6.94E-24	46.52405425	down	BLCA
PLCB4	-2.759140844	6.325251201	-10.94956138	7.77E-25	1.91E-23	45.50244593	down	BLCA
GNAO1	-2.657863992	6.077998559	-10.42663336	6.81E-23	1.51E-21	41.09376228	down	BLCA
ADCY4	-1.943211427	7.505450777	-10.16975871	5.85E-22	1.18E-20	38.93337993	down	BLCA
ADCY9	-1.721844385	7.341342041	-10.09487193	1.09E-21	2.01E-20	38.34366653	down	BLCA
AKT3	-2.127402314	7.695174952	-9.996304482	2.46E-21	4.17E-20	37.48986669	down	BLCA
ROCK2	-1.481211608	8.742619142	-9.632014524	4.75E-20	7.50E-19	34.53482689	down	BLCA
PPP3CC	-1.298263039	8.667161063	-9.57917756	7.26E-20	1.07E-18	34.13160821	down	BLCA
CALR	1.161013473	15.19264155	9.243086393	1.04E-18	1.43E-17	31.35976642	up	BLCA
PPP3CB	-1.278161119	9.941825405	-9.029423304	5.46E-18	7.10E-17	29.80952968	down	BLCA
ROCK1	-1.453254635	8.751559055	-8.903087254	1.44E-17	1.77E-16	28.89218177	down	BLCA
CX3CL1	-2.313186762	8.731441437	-8.713351183	6.06E-17	7.05E-16	27.44359955	down	BLCA
ADCY2	-2.176528494	5.681854039	-8.645431346	1.01E-16	1.12E-15	27.09717434	down	BLCA
ITGB3	-1.927647873	6.224818818	-8.533253549	2.33E-16	2.45E-15	26.27074914	down	BLCA
PIK3R1	-1.802293707	8.704360982	-8.502456047	2.93E-16	2.94E-15	25.90747099	down	BLCA
NFATC4	-2.131732461	10.05133446	-8.336313729	9.92E-16	9.53E-15	24.65779505	down	BLCA
GNB5	-1.212919929	9.458796733	-8.203092726	2.61E-15	2.40E-14	23.73839013	down	BLCA
AKAP13	-1.167836463	10.28847448	-8.1941142	2.78E-15	2.46E-14	23.6570401	down	BLCA
NFATC1	-1.651475618	7.624903727	-8.10281706	5.36E-15	4.56E-14	23.133653	down	BLCA
IL6	-2.722319584	7.915813395	-8.094439123	5.69E-15	4.66E-14	22.98458407	down	BLCA
TRAF5	-1.410578948	8.137391993	-7.947513185	1.62E-14	1.28E-13	22.02041977	down	BLCA
IL6R	-1.628487591	6.944474081	-7.700917669	9.03E-14	6.65E-13	20.39892554	down	BLCA
PRKACB	-1.419910531	9.101142343	-7.585384358	1.99E-13	1.42E-12	19.48166924	down	BLCA
GNAQ	-1.254296901	9.332691464	-7.471287079	4.32E-13	2.99E-12	18.71652497	down	BLCA
JAK1	-1.06417308	10.61384615	-7.402685397	6.86E-13	4.59E-12	18.234836	down	BLCA
GNG12	-1.279660599	10.09152782	-7.233674365	2.11E-12	1.33E-11	17.14055279	down	BLCA
PTGER3	-1.94169249	6.082137205	-7.094376984	5.23E-12	3.21E-11	16.433626	down	BLCA
IL10RA	-1.441061615	7.660404648	-7.087539744	5.47E-12	3.27E-11	16.34489879	down	BLCA
E2F2	1.253777186	6.973830556	6.948749156	1.34E-11	7.77E-11	15.36048597	up	BLCA
MAPK13	1.593255356	11.29357552	6.748833284	4.72E-11	2.68E-10	14.15313209	up	BLCA
PTGS2	-2.1789816	8.894149875	-6.688820454	6.86E-11	3.79E-10	13.73991654	down	BLCA
E2F1	1.771412957	9.276405701	6.633420425	9.66E-11	5.08E-10	13.58932885	up	BLCA
CREB3L1	-1.739080722	8.943761521	-6.349103317	5.41E-10	2.78E-09	11.73113036	down	BLCA
BID	1.310421822	11.47684999	6.314157216	6.65E-10	3.34E-09	11.53482796	up	BLCA
TAP2	1.038049052	10.84655451	6.252448892	9.58E-10	4.70E-09	11.20435746	up	BLCA
GNG2	-1.156884015	7.412237693	-6.118117147	2.10E-09	9.86E-09	10.56907477	down	BLCA
FAS	-1.135717241	8.294152	-6.102210993	2.30E-09	1.06E-08	10.41030441	down	BLCA
RAC3	1.852564913	9.429588238	5.995751543	4.23E-09	1.83E-08	9.906233762	up	BLCA
PRKCA	-1.283109242	7.570711863	-6.001265646	4.10E-09	1.81E-08	9.89711457	down	BLCA
CDKN1A	-1.285515801	12.51242814	-5.912405411	6.78E-09	2.83E-08	9.158372528	down	BLCA
NFATC2	-1.139861384	6.762683367	-5.730460734	1.86E-08	7.48E-08	8.467508229	down	BLCA
ARHGEF12	-1.042555838	9.767680212	-5.752543659	1.65E-08	6.75E-08	8.390959076	down	BLCA
MYC	-1.557756849	10.91125722	-5.695106841	2.26E-08	8.92E-08	8.034927535	down	BLCA
CCL2	-1.798112449	10.30664697	-5.689965916	2.32E-08	9.01E-08	8.027670546	down	BLCA
GNAI1	-1.262951182	9.351953685	-5.347355815	1.44E-07	5.30E-07	6.300296464	down	BLCA
PLCB1	-1.100853245	8.100213404	-5.213518429	2.86E-07	1.02E-06	5.757886959	down	BLCA
PTGER4	-1.291722398	7.837515631	-5.161543169	3.72E-07	1.30E-06	5.514588993	down	BLCA
EIF4EBP1	1.137068048	12.23277673	5.05411375	6.36E-07	2.19E-06	4.839155606	up	BLCA
IL1R1	-1.137439431	9.678448997	-4.904946892	1.32E-06	4.28E-06	4.152821991	down	BLCA
CXCR2	-1.274048741	5.956369771	-4.785127161	2.34E-06	7.38E-06	3.788950929	down	BLCA
CDKN2A	2.235919331	9.693691631	3.17386691	0.001609865	0.003205227	-2.366152973	up	BLCA
CALML5	1.636915087	7.780728666	2.967637881	0.00316485	0.005733048	-3.118740277	up	BLCA
CALML3	1.547719991	8.052040514	2.622551189	0.009030574	0.015470983	-4.020911333	up	BLCA
ADCY4	-3.619855462	8.540827595	-52.26254826	0	0	747.7567477	down	BRCA
GNG11	-2.641368691	9.363303389	-47.18602358	3.17E-291	3.50E-289	656.7484013	down	BRCA
GNAI1	-2.586119265	8.667749514	-41.61485747	1.01E-246	7.45E-245	554.3312129	down	BRCA
HLA.E	-1.355887944	13.80916608	-38.77322884	9.85E-224	5.44E-222	501.2093615	down	BRCA
EGFR	-2.958802806	8.214378669	-38.13340807	1.52E-218	6.73E-217	489.4835476	down	BRCA
CREB5	-2.469385362	7.079726015	-36.40604925	1.57E-204	5.80E-203	457.2675918	down	BRCA
CXCL12	-2.446551973	11.83981628	-34.354919	6.53E-188	2.06E-186	418.8267238	down	BRCA
CX3CL1	-2.852900184	10.17790244	-33.42053201	2.30E-180	6.36E-179	401.5281419	down	BRCA
ADCY3	-1.732153244	10.50718954	-33.20242771	1.32E-178	3.24E-177	397.5076369	down	BRCA
GNG2	-1.766148211	8.780584966	-32.2975762	2.52E-171	5.57E-170	380.8189286	down	BRCA
MAPK11	-1.754506997	8.458012113	-31.03132386	3.47E-161	6.97E-160	357.5094957	down	BRCA
PPP3CC	-1.236571199	9.09946156	-30.74824523	6.27E-159	1.15E-157	352.2924969	down	BRCA
E2F2	1.354402738	6.599733746	30.27186501	3.86E-155	6.55E-154	343.4135847	up	BRCA
PXN	-1.295437346	11.26979768	-29.1993569	1.18E-146	1.86E-145	323.9599544	down	BRCA
PTGER4	-1.541299529	7.603845293	-29.11760792	5.18E-146	7.64E-145	322.6681123	down	BRCA
ROCK2	-1.449663532	9.152045476	-28.97777737	6.53E-145	9.02E-144	320.0351583	down	BRCA
PDGFRA	-2.084642946	9.274709793	-28.60829879	5.20E-142	6.75E-141	313.3591281	down	BRCA
E2F1	1.859188248	8.46374321	28.03723805	1.51E-137	1.86E-136	303.1269974	up	BRCA
IL6	-2.759152565	7.452638008	-27.54279904	1.06E-133	1.23E-132	294.2781615	down	BRCA
IL1R1	-1.952437183	10.09730554	-27.50649136	2.03E-133	2.24E-132	293.5582049	down	BRCA
AKT3	-1.665756094	8.665586854	-25.37343858	4.36E-117	4.58E-116	256.0566394	down	BRCA
FAS	-1.251032362	8.871491214	-24.34106066	2.36E-109	2.27E-108	238.2696332	down	BRCA
IL6R	-1.301192091	7.729842962	-24.15158008	6.02E-108	5.54E-107	235.131578	down	BRCA
PIK3R1	-1.770831057	10.66971236	-24.03789316	4.18E-107	3.69E-106	233.0036733	down	BRCA
TSC1	-1.028559198	8.732393754	-22.5649016	2.33E-96	1.84E-95	208.4209099	down	BRCA
PIK3R2	1.20156715	10.60632875	22.28074695	2.54E-94	1.93E-93	203.6969025	up	BRCA
NFKBIA	-1.005938296	12.48865581	-22.19110143	1.11E-93	8.17E-93	202.0360465	down	BRCA
CCR5	1.171412508	7.28977882	21.88519458	1.66E-91	1.15E-90	197.1866479	up	BRCA
ADCY5	-2.158446469	7.698984655	-21.47587275	1.29E-88	8.61E-88	190.6340125	down	BRCA
ROCK1	-1.071860395	9.425588816	-21.31772615	1.65E-87	1.07E-86	188.0167355	down	BRCA
ITGB3	-1.382804866	7.064746096	-20.16003019	1.60E-79	1.01E-78	169.8091013	down	BRCA
MYC	-1.51460793	11.43614525	-20.15248033	1.80E-79	1.11E-78	169.4291999	down	BRCA
PTGER3	-1.9816383	8.801811268	-19.92896057	5.89E-78	3.42E-77	166.0849674	down	BRCA
ADCY6	-1.258715595	10.24665781	-19.91834231	6.94E-78	3.93E-77	165.8792748	down	BRCA
PRKCA	-1.238849856	6.549833923	-19.72526144	1.39E-76	7.65E-76	163.0371612	down	BRCA
MAPK13	1.089102498	10.74965739	18.47655305	2.36E-68	1.24E-67	144.0055542	up	BRCA
CDKN1A	-1.193575252	11.49213611	-18.11989137	4.62E-66	2.32E-65	138.6343845	down	BRCA
MAPK12	-1.231267005	8.117691338	-17.78989267	5.77E-64	2.83E-63	134.0351375	down	BRCA
GNB3	-1.335285338	6.354202704	-17.57237339	1.35E-62	6.21E-62	130.8942416	down	BRCA
CREB3L4	1.493411509	11.91108006	16.30492965	7.73E-55	3.28E-54	112.9333723	up	BRCA
CCL4L2	1.367318349	8.276128027	16.06148696	2.16E-53	8.83E-53	109.7674498	up	BRCA
CDKN2A	1.706710957	8.999124223	15.38709208	1.82E-49	6.95E-49	100.7907386	up	BRCA
GNG7	-1.073245697	7.587743661	-15.09669455	8.24E-48	3.03E-47	97.01064922	down	BRCA
PLCB4	-1.099831285	7.895085127	-13.98406828	1.11E-41	3.76E-41	82.94253449	down	BRCA
PTGS2	-1.381264654	6.245216706	-13.65144955	6.44E-40	2.03E-39	78.85796641	down	BRCA
CREB3L1	1.311396212	10.07711591	13.08899465	5.24E-37	1.52E-36	72.16871207	up	BRCA
CCL5	1.131702121	10.07074188	11.99411943	1.29E-31	3.21E-31	59.81488009	up	BRCA
CCND1	1.074165504	12.21410976	9.358434874	3.12E-20	5.54E-20	33.68919145	up	BRCA
ITPR2	-2.949558093	8.077679016	-9.852213378	2.57E-13	5.67E-11	20.137904	down	CHOL
ITPR3	2.665152877	9.255424996	9.570400118	6.70E-13	7.40E-11	19.15063394	up	CHOL
GNAO1	-4.070392108	6.95803992	-9.145005449	2.90E-12	1.86E-10	17.73725228	down	CHOL
CREB3L3	-5.606155899	8.500804748	-9.075693774	3.69E-12	1.86E-10	17.47444662	down	CHOL
IFNA1	-1.336890119	4.977908599	-8.864411786	7.70E-12	1.86E-10	16.58827423	down	CHOL
IFNA6	-1.371134499	4.946931429	-8.787070541	1.01E-11	1.86E-10	16.31780106	down	CHOL
PPP3R2	-1.365291027	4.954500822	-8.775179029	1.05E-11	1.86E-10	16.27668502	down	CHOL
PRKACG	-1.372449558	4.945674047	-8.764686607	1.09E-11	1.86E-10	16.239559	down	CHOL
IFNA2	-1.372449558	4.945674047	-8.764686607	1.09E-11	1.86E-10	16.239559	down	CHOL
IFNA7	-1.372449558	4.945674047	-8.764686607	1.09E-11	1.86E-10	16.239559	down	CHOL
IFNA17	-1.372449558	4.945674047	-8.764686607	1.09E-11	1.86E-10	16.239559	down	CHOL
IFNA4	-1.372449558	4.945674047	-8.764686607	1.09E-11	1.86E-10	16.239559	down	CHOL
IFNA16	-1.372449558	4.945674047	-8.764686607	1.09E-11	1.86E-10	16.239559	down	CHOL
IFNA10	-1.369719712	4.947542126	-8.70645683	1.34E-11	2.03E-10	16.035899	down	CHOL
IFNA8	-1.369719712	4.947542126	-8.693292227	1.40E-11	2.03E-10	15.9898074	down	CHOL
IFNA14	-1.363635602	4.951877622	-8.679673407	1.47E-11	2.03E-10	15.94218337	down	CHOL
IFNA21	-1.348882191	4.962805455	-8.61913476	1.82E-11	2.37E-10	15.73016668	down	CHOL
IFNA13	-1.348247265	4.963516748	-8.528925356	2.50E-11	3.07E-10	15.41338722	down	CHOL
IFNB1	-1.286291755	5.013634578	-8.472641234	3.05E-11	3.55E-10	15.21640084	down	CHOL
CALML3	-2.117661845	5.164918466	-8.082593474	1.22E-10	1.34E-09	13.94107292	down	CHOL
E2F1	2.186297037	8.539798988	7.96567155	1.84E-10	1.94E-09	13.55022236	up	CHOL
IFNA5	-1.293081023	5.010909424	-7.771260247	3.69E-10	3.71E-09	12.73165804	down	CHOL
GNG13	-1.284370028	5.007926361	-7.701348657	4.74E-10	4.56E-09	12.48131462	down	CHOL
MAPK13	2.866572969	10.14944261	7.264228061	2.28E-09	2.10E-08	11.16586487	up	CHOL
IL6R	-2.496372409	8.855709243	-7.167988523	3.23E-09	2.85E-08	10.78609473	down	CHOL
PIK3R1	-2.302609648	9.276048173	-7.138131356	3.60E-09	3.06E-08	10.65972888	down	CHOL
CCR3	-1.198733894	5.149884571	-7.044157695	5.05E-09	4.13E-08	10.14270974	down	CHOL
TAP1	1.757755689	11.33999727	6.728596754	1.58E-08	1.24E-07	9.267077873	up	CHOL
MAP2K1	-1.394239276	10.87209256	-6.329283096	6.65E-08	5.06E-07	7.749866667	down	CHOL
CXCL12	-2.565048286	11.25593146	-5.782285383	4.72E-07	3.48E-06	5.790179879	down	CHOL
FASLG	-1.17291301	5.665403378	-5.765131038	5.02E-07	3.58E-06	5.683544546	down	CHOL
ADCY1	-2.138744173	6.434343406	-5.342362528	2.24E-06	1.55E-05	4.454823151	down	CHOL
RAF1	-1.305817641	10.75918889	-5.22171079	3.42E-06	2.29E-05	3.87826461	down	CHOL
CCL3	-2.374711219	8.555446257	-5.115708092	4.95E-06	3.12E-05	3.61700389	down	CHOL
CXCR2	-1.22938037	5.587912654	-5.165911897	4.16E-06	2.70E-05	3.606587546	down	CHOL
CALML6	-1.184683099	5.577030214	-5.035531818	6.54E-06	4.01E-05	3.154903598	down	CHOL
PTGER2	-1.308439592	6.138040468	-4.992278503	7.59E-06	4.53E-05	3.128332803	down	CHOL
PTGER1	-1.018064969	5.547366928	-4.966923396	8.29E-06	4.82E-05	2.890638677	down	CHOL
PRKACA	-1.25703118	11.37715433	-4.854634295	1.22E-05	6.91E-05	2.636464645	down	CHOL
CCR1	-1.504738999	7.017346603	-4.691916389	2.12E-05	0.000117347	2.295226392	down	CHOL
IL1R1	-1.428332837	10.27711678	-4.594331016	2.95E-05	0.000159244	1.783995841	down	CHOL
BAK1	1.321332179	10.07285628	4.524256257	3.74E-05	0.000196741	1.748711038	up	CHOL
MTOR	-1.002655437	9.36822089	-4.446497547	4.85E-05	0.000245919	1.408894131	down	CHOL
FAS	-1.446098769	8.850114548	-4.402641351	5.61E-05	0.000269538	1.300786933	down	CHOL
MAPK3	1.0954436	11.29862812	4.41366254	5.41E-05	0.000265623	1.256318075	up	CHOL
RAC3	-1.452250882	8.79092641	-4.344392387	6.80E-05	0.000319947	1.12700543	down	CHOL
PRKCG	-1.074052517	5.174376561	-4.443578045	4.90E-05	0.000245919	1.097793896	down	CHOL
GNAI1	-1.71760822	8.572251253	-4.285598727	8.26E-05	0.000372513	0.946887593	down	CHOL
SRC	1.81616197	10.63394761	4.22834284	9.97E-05	0.000440461	0.800192295	up	CHOL
TRAF5	1.534083273	8.278959769	4.168945208	0.000120955	0.000504361	0.442218097	up	CHOL
CCL4	-1.895069768	8.778632703	-4.05893244	0.000172664	0.000681407	0.190126975	down	CHOL
GNGT1	-1.044493865	5.207914407	-4.074467234	0.000164239	0.000659943	-0.073619051	down	CHOL
CDKN2A	1.886926641	8.744673712	3.881223858	0.000304247	0.001159286	-0.439738181	up	CHOL
CCL3L3	-1.40659353	6.996963506	-3.724299052	0.00049708	0.001788627	-0.739486849	down	CHOL
EGFR	-1.40326872	9.49356959	-3.57130838	0.000794957	0.002745086	-1.323212318	down	CHOL
MAPK12	1.535043089	8.923048368	3.39382069	0.001354213	0.004466882	-1.783882903	up	CHOL
CCL4L2	-1.546578833	8.218203176	-3.331780952	0.00162613	0.005100203	-1.833256765	down	CHOL
CALML5	-1.155495549	5.102013533	-3.463971831	0.001098866	0.003679537	-1.895596131	down	CHOL
MAPK11	1.028021284	8.544435875	3.341817907	0.00157888	0.005056994	-1.911462175	up	CHOL
PRKCB	-1.02634265	6.237544806	-3.155573005	0.002708332	0.008088398	-2.522570988	down	CHOL
CDK4	1.094942652	12.32661384	3.116557755	0.003026177	0.008760175	-2.652821432	up	CHOL
CREB5	1.171364778	8.18226126	3.091499887	0.003248453	0.009114065	-2.655333226	up	CHOL
IL10RA	-1.157255347	8.13701515	-2.982643859	0.004403828	0.011059613	-2.736921889	down	CHOL
ITGAV	1.478544052	10.39991813	2.829388545	0.00668984	0.016070159	-3.163078441	up	CHOL
NFATC4	1.159425793	9.019916959	2.769762163	0.007845166	0.018444486	-3.344582258	up	CHOL
RAC2	1.260163446	11.00232042	2.622388236	0.011533442	0.025488906	-3.73973826	up	CHOL
ADCY6	1.126328964	9.516093032	2.577913026	0.012924676	0.027731587	-3.755000604	up	CHOL
CCL2	5.141535399	6.292780574	33.46347772	5.00E-129	1.11E-126	284.2630577	up	DLBC
CXCL12	4.048548743	6.201783987	27.81249906	4.14E-103	4.58E-101	224.7104807	up	DLBC
PTK2B	-1.910271502	12.02509386	-19.44150974	6.26E-63	4.61E-61	132.3531378	down	DLBC
HRAS	2.326680479	9.059400549	18.6833586	2.64E-59	1.46E-57	124.0091374	up	DLBC
RAF1	-1.674209364	11.62368628	-16.88578226	8.03E-51	3.55E-49	104.5644142	down	DLBC
CX3CL1	2.562833825	5.527836542	16.60330151	1.66E-49	5.23E-48	101.7307597	up	DLBC
NFATC1	2.085197986	8.661706185	16.6036036	1.65E-49	5.23E-48	101.550877	up	DLBC
TRAF2	1.998156743	8.412151739	16.04186839	6.50E-47	1.80E-45	95.61562234	up	DLBC
MAPK11	2.20005108	6.908967613	14.91526648	8.53E-42	2.10E-40	83.98848256	up	DLBC
CALR	2.30260171	12.66758437	14.38074248	2.05E-39	4.53E-38	78.13725066	up	DLBC
IRF3	1.271117101	11.26285118	14.01009708	8.75E-38	1.76E-36	74.51542558	up	DLBC
CDK4	2.776397445	9.745398034	13.89319895	2.84E-37	5.22E-36	73.37042292	up	DLBC
MAPK1	-1.35332242	10.5046176	-13.32172834	8.34E-35	1.42E-33	67.91390306	down	DLBC
CCR5	2.288761615	6.334892629	13.14071755	4.94E-34	7.27E-33	66.25436697	up	DLBC
PDIA3	1.900576144	11.68533049	13.15891768	4.13E-34	6.52E-33	66.0412858	up	DLBC
CCND1	2.262852821	6.170989794	12.8025573	1.33E-32	1.83E-31	62.99651657	up	DLBC
ITGB3	-2.21818292	7.245513185	-12.78458847	1.58E-32	2.05E-31	62.84754964	down	DLBC
E2F1	2.175351521	7.757972484	12.61705007	7.92E-32	9.72E-31	61.07286532	up	DLBC
PTK2	1.985048817	7.123902093	12.41302721	5.57E-31	6.47E-30	59.21242707	up	DLBC
NFATC4	2.6835236	6.655867618	11.93177574	5.19E-29	5.73E-28	54.6894215	up	DLBC
CREB5	-3.58636125	8.741997362	-11.62575985	8.82E-28	9.28E-27	51.99068092	down	DLBC
CREB3	1.161702322	9.014695748	11.54538603	1.84E-27	1.85E-26	51.03962407	up	DLBC
SP1	-1.100044698	9.498061142	-11.37830701	8.46E-27	8.13E-26	49.68379568	down	DLBC
BAX	1.407457754	12.13762809	11.30020271	1.72E-26	1.58E-25	48.58728334	up	DLBC
PDGFRA	1.793893551	5.416178542	11.13825879	7.39E-26	6.53E-25	47.62861231	up	DLBC
PRKCB	-1.224840015	10.30063242	-10.82003518	1.25E-24	1.03E-23	44.63823702	down	DLBC
MAPK14	-1.987362012	10.71970466	-9.961471789	2.02E-21	1.59E-20	37.35024374	down	DLBC
TP53	1.692892922	9.034628722	9.945996038	2.30E-21	1.75E-20	37.07256939	up	DLBC
TAP2	1.222127729	9.964928841	9.885739374	3.80E-21	2.80E-20	36.52518241	up	DLBC
MAPK12	2.117042086	7.090413116	9.450687734	1.35E-19	9.35E-19	33.19435996	up	DLBC
NFATC2	1.543458607	6.762692456	9.371298667	2.57E-19	1.72E-18	32.65757877	up	DLBC
PIK3R2	1.107739064	7.71868998	9.310195162	4.19E-19	2.65E-18	32.11695626	up	DLBC
GNB4	1.03539965	6.974699269	9.279094393	5.38E-19	3.13E-18	31.94807919	up	DLBC
GNG7	-1.659489768	7.55819935	-9.019048332	4.21E-18	2.33E-17	29.96018295	down	DLBC
GNA12	1.11143933	8.740089871	8.964290061	6.46E-18	3.48E-17	29.29848427	up	DLBC
CASP3	1.363555279	8.664026358	8.957244909	6.83E-18	3.59E-17	29.21421179	up	DLBC
CCR3	-1.807355719	6.273846388	-8.696814065	5.09E-17	2.62E-16	27.4206548	down	DLBC
CDKN2A	1.896429184	6.95588879	8.669924797	6.25E-17	3.07E-16	27.16647873	up	DLBC
CXCR2	-5.967136266	10.24647194	-8.485752795	2.52E-16	1.21E-15	25.8138375	down	DLBC
ITGAV	1.335936498	6.477117959	8.439939957	3.55E-16	1.67E-15	25.54861122	up	DLBC
MDM2	1.123232032	10.09490938	8.364636225	6.22E-16	2.86E-15	24.63450982	up	DLBC
GNG8	2.014740547	6.123753554	8.316035947	8.92E-16	4.00E-15	24.61357055	up	DLBC
GNG12	1.309103716	5.30832603	8.152226239	2.97E-15	1.26E-14	23.49073855	up	DLBC
BCAR1	1.721128662	6.314797059	8.021214031	7.67E-15	3.14E-14	22.50555353	up	DLBC
PXN	-2.300766598	11.30558894	-7.959070537	1.20E-14	4.73E-14	21.90379226	down	DLBC
GNB5	1.132636501	7.797642346	7.847655171	2.65E-14	1.01E-13	21.19060042	up	DLBC
ADCY7	-1.074653607	9.313140672	-7.743464298	5.53E-14	2.04E-13	20.51206078	down	DLBC
ADCY3	1.510086698	9.268019118	7.466484454	3.76E-13	1.34E-12	18.37151331	up	DLBC
CALML5	-1.010309331	5.362143132	-7.287918606	1.26E-12	4.34E-12	17.44153234	down	DLBC
CASP8	-1.428576457	10.10333308	-7.294746953	1.20E-12	4.21E-12	17.42382152	down	DLBC
PLCB2	-1.687308328	11.22010018	-7.205504974	2.18E-12	7.41E-12	16.72993971	down	DLBC
GNG4	1.189129924	5.104211621	7.160081122	2.94E-12	9.86E-12	16.70435102	up	DLBC
GNG11	1.141475871	6.882739901	6.859921164	2.07E-11	6.45E-11	14.73709831	up	DLBC
CYCS	1.479315227	10.04685918	6.672764239	6.76E-11	2.05E-10	13.20999565	up	DLBC
IFNA2	-1.131852957	5.358440729	-6.510930451	1.84E-10	5.50E-10	12.54489495	down	DLBC
MAP2K6	-1.27275192	9.073719926	-6.445643552	2.74E-10	8.08E-10	12.19702766	down	DLBC
IL6	1.312430965	5.659310722	6.313412572	6.09E-10	1.75E-09	11.48013316	up	DLBC
IL1B	-1.857640838	8.663519971	-6.283644057	7.27E-10	2.06E-09	11.30250666	down	DLBC
NRAS	1.146422186	8.143271738	6.17163737	1.41E-09	3.95E-09	10.4655899	up	DLBC
PTGER2	-1.770222734	8.065698203	-6.113415391	1.98E-09	5.35E-09	10.33494317	down	DLBC
PTGS2	-1.950071303	6.806972924	-5.998449965	3.86E-09	1.00E-08	9.624611871	down	DLBC
FASLG	1.174763094	6.020466061	5.466483512	7.30E-08	1.75E-07	6.81547497	up	DLBC
TNFRSF1A	-1.68026035	11.53525869	-5.438623274	8.46E-08	2.01E-07	6.355536598	down	DLBC
ITPR1	1.007730273	7.622528506	5.243557556	2.34E-07	5.39E-07	5.58476348	up	DLBC
IL6R	-1.587996727	9.29633583	-5.088471935	5.14E-07	1.16E-06	4.880789386	down	DLBC
PIK3R3	1.022019681	6.24217724	4.957554006	9.83E-07	2.17E-06	4.302335438	up	DLBC
VEGFA	-1.65533908	9.744057992	-4.272031327	2.32E-05	4.71E-05	1.183891149	down	DLBC
CXCL8	-2.328854691	8.242694966	-4.122572525	4.40E-05	8.75E-05	0.667921289	down	DLBC
GNG7	-3.008651887	8.583188399	-38.88079124	6.32E-191	1.40E-188	426.2337509	down	ESCA
GNB3	-2.595652477	8.116590588	-37.44822744	3.68E-182	4.07E-180	406.0551996	down	ESCA
ADCY4	-3.469300504	10.59523086	-36.97226826	3.14E-179	2.31E-177	399.4000374	down	ESCA
NFATC4	-4.096488924	11.51041472	-35.77245157	8.37E-172	4.63E-170	382.2976006	down	ESCA
MAPK11	-2.499277334	9.315027121	-34.80048097	9.47E-166	4.19E-164	368.3902015	down	ESCA
CXCL8	3.987811072	7.689893814	32.29658281	5.00E-150	1.84E-148	332.0751072	up	ESCA
PPP3CC	-1.461595951	9.872990745	-31.29707036	1.03E-143	2.54E-142	317.6352156	down	ESCA
ADCY6	-2.00355959	10.54115756	-30.03816504	9.74E-136	1.08E-134	299.2600771	down	ESCA
IKBKB	-1.627241948	11.48912042	-29.88677877	8.89E-135	9.35E-134	296.9920846	down	ESCA
IKBKG	-1.19220405	10.71378948	-28.87824289	2.22E-128	2.13E-127	282.2825015	down	ESCA
CALML6	-1.279732473	6.301688333	-27.44347896	2.76E-119	2.54E-118	261.1107202	down	ESCA
ATF4	-1.869006445	14.80001806	-27.09954563	4.15E-117	3.53E-116	256.3940423	down	ESCA
CASP9	-1.310041648	9.676258505	-25.92023317	1.16E-109	9.52E-109	239.308085	down	ESCA
RAF1	-1.172095345	12.14904334	-25.33331315	5.74E-106	4.37E-105	230.7007461	down	ESCA
ITPR1	-2.992625721	10.29068993	-25.28813167	1.10E-105	8.13E-105	230.2113909	down	ESCA
GNG11	-2.315914178	9.662393503	-25.28381441	1.17E-105	8.37E-105	230.1583074	down	ESCA
ADCY2	-2.250025976	7.732250524	-25.25269492	1.84E-105	1.27E-104	229.5341343	down	ESCA
ITPR3	1.440260491	10.53507242	25.23180859	2.49E-105	1.67E-104	229.2462385	up	ESCA
CXCL12	-3.150960232	11.18075881	-24.88356049	3.81E-103	2.48E-102	224.304906	down	ESCA
PDGFRA	-2.055621181	10.41824473	-24.47502956	1.37E-100	8.67E-100	218.41521	down	ESCA
PRKACA	-1.218480559	11.74493459	-23.56403864	6.48E-95	3.98E-94	205.2758323	down	ESCA
ADCY5	-4.243537882	10.31661857	-22.96996696	3.08E-91	1.84E-90	196.9562616	down	ESCA
TAPBP	1.010760646	12.14454381	22.16239405	2.82E-86	1.64E-85	185.4495116	up	ESCA
TSC2	-1.077053447	11.99927788	-21.72574285	1.30E-83	7.35E-83	179.2869858	down	ESCA
PLCB2	-1.537956236	9.008316526	-21.57977296	1.00E-82	5.53E-82	177.4564401	down	ESCA
PPP3CB	-1.148870063	10.9734866	-21.07257501	1.17E-79	6.31E-79	170.198386	down	ESCA
CDK6	1.256598732	8.757955755	20.71350321	1.69E-77	8.88E-77	165.3082617	up	ESCA
BID	1.066304814	10.05877114	20.56350826	1.34E-76	6.71E-76	163.1858818	up	ESCA
CREB3L1	2.46032933	8.967886847	20.40120306	1.24E-75	6.11E-75	161.0004662	up	ESCA
GNAO1	-1.832163914	8.041993959	-19.18001288	2.00E-68	9.02E-68	144.4908807	down	ESCA
CCL4L2	1.820712211	6.663307818	19.13678827	3.57E-68	1.58E-67	143.9492089	up	ESCA
IL1B	2.391006775	7.320616364	19.08715803	6.95E-68	3.01E-67	143.1711315	up	ESCA
HRAS	-1.379226185	12.41508467	-19.02620454	1.57E-67	6.68E-67	142.3187822	down	ESCA
TAP1	1.039495232	11.32161831	18.85516252	1.55E-66	6.44E-66	140.0510376	up	ESCA
PIK3R1	-1.909474926	10.84504181	-18.63803867	2.78E-65	1.14E-64	137.1946328	down	ESCA
PDIA3	1.117936233	13.64489406	18.37182742	9.42E-64	3.72E-63	133.7311801	up	ESCA
GNG3	-1.091163557	6.575820803	-18.26298306	3.95E-63	1.51E-62	132.0579377	down	ESCA
NRAS	1.030621487	9.684708065	18.13413282	2.15E-62	7.92E-62	130.5536018	up	ESCA
GNAI1	-1.437319646	10.46283162	-17.5183161	6.53E-59	2.22E-58	122.5604919	down	ESCA
IL1R1	-1.320263143	10.92684275	-17.37377649	4.21E-58	1.41E-57	120.6692024	down	ESCA
PTGER3	-1.464580607	7.748044126	-16.97128946	7.26E-56	2.36E-55	115.6422045	down	ESCA
MAPK12	-1.622291471	9.372206362	-16.88874378	2.07E-55	6.64E-55	114.6727296	down	ESCA
GNG8	-1.258207247	6.053500116	-16.67536182	3.09E-54	9.60E-54	111.4473435	down	ESCA
CREB3	-1.125785285	11.12594401	-16.60376382	7.61E-54	2.33E-53	110.8839724	down	ESCA
RAC2	1.189198384	9.967697579	15.88057958	6.16E-50	1.82E-49	101.9349619	up	ESCA
TRAF5	-1.577548146	9.942675589	-15.81504819	1.38E-49	4.01E-49	101.2253481	down	ESCA
IL6R	-1.252167847	9.407440937	-15.49535405	6.82E-48	1.96E-47	97.38699756	down	ESCA
CCL3	1.338020901	6.985901547	15.10945109	7.14E-46	2.00E-45	92.76433787	up	ESCA
CCL5	1.265145987	8.631382466	15.00026638	2.63E-45	7.27E-45	91.37270976	up	ESCA
AKT3	-1.649438346	9.621981563	-14.7877507	3.28E-44	8.83E-44	88.94335778	down	ESCA
CCL4	1.078484031	7.909702529	14.59466241	3.18E-43	8.28E-43	86.65481072	up	ESCA
ITGB3	-1.555818757	8.38229502	-14.43529598	2.05E-42	5.15E-42	84.87521832	down	ESCA
PLCB4	-1.482550973	8.966612987	-12.66446627	8.42E-34	1.96E-33	65.14906353	down	ESCA
CX3CL1	-1.067035138	10.13321504	-10.92722942	4.21E-26	8.38E-26	47.347262	down	ESCA
CDKN2A	1.437858932	8.576537315	10.77347034	1.85E-25	3.55E-25	45.91029153	up	ESCA
CXCR2	-1.417343364	7.400815442	-8.708508238	1.58E-17	2.69E-17	27.77868242	down	ESCA
GNAO1	-3.382793786	13.20319625	-47.52851467	2.49E-288	5.51E-286	650.170118	down	GBM
GNG3	-4.819221283	13.52806472	-43.7222435	4.97E-259	5.49E-257	582.748792	down	GBM
CALML6	-2.388811267	7.256230952	-40.18379681	2.27E-231	1.67E-229	519.0918347	down	GBM
IFNA21	-1.80361865	6.038174684	-38.75066604	4.36E-220	2.41E-218	493.0844218	down	GBM
CALML3	-1.854232317	6.055178748	-37.18234342	1.04E-207	4.60E-206	464.5988282	down	GBM
CREB3L3	-2.039381749	6.251204115	-37.06081231	9.48E-207	3.49E-205	462.3925129	down	GBM
PRKCG	-5.157034097	10.35916002	-36.34875332	4.00E-201	1.26E-199	449.5224897	down	GBM
EIF4EBP1	2.38533493	9.520665336	35.89953883	1.42E-197	3.91E-196	441.3238081	up	GBM
AKT3	-1.857040184	10.59597289	-35.33862992	3.82E-193	9.38E-192	431.1361254	down	GBM
PPP3CB	-2.326985172	11.78670611	-35.01824566	1.29E-190	2.86E-189	425.3222833	down	GBM
MAPK11	-2.643441746	11.27066125	-34.69764439	4.40E-188	8.83E-187	419.4909777	down	GBM
CDK4	2.31166468	11.41386864	34.66441279	8.04E-188	1.48E-186	418.9065707	up	GBM
CALML5	-2.294495224	6.398496175	-34.3052008	5.49E-185	9.33E-184	412.3117288	down	GBM
TP53	2.142182395	8.964874656	34.02392043	9.07E-183	1.43E-181	407.2663489	up	GBM
PRKCB	-3.928259686	10.91161755	-33.80217568	5.08E-181	7.48E-180	403.2716822	down	GBM
TSC1	-2.098196625	10.14165124	-33.34449555	2.04E-177	2.82E-176	394.9423634	down	GBM
IFNA13	-1.851630728	6.073434868	-32.42518313	3.45E-170	4.49E-169	378.2578084	down	GBM
MYC	2.11057749	8.224806896	32.14415832	5.54E-168	6.80E-167	373.2593005	up	GBM
PIK3CB	-1.57175866	10.36398548	-31.91208175	3.65E-166	4.25E-165	369.0585733	down	GBM
EGFR	3.096094892	9.137189046	31.61132134	8.28E-164	9.15E-163	363.6343082	up	GBM
IFNA6	-1.83140885	6.025675651	-31.19923292	1.38E-160	1.45E-159	356.163667	down	GBM
IFNA8	-1.581571548	5.808381034	-30.78235423	2.47E-157	2.48E-156	348.6763694	down	GBM
MAPK3	-1.787583389	13.37141115	-30.61695595	4.81E-156	4.62E-155	345.766898	down	GBM
ADCY4	-2.261149438	9.153646221	-30.57434597	1.03E-155	9.50E-155	345.0722208	down	GBM
IFNA2	-1.688717389	5.890250321	-30.51878998	2.79E-155	2.47E-154	343.9536497	down	GBM
IFNA1	-1.608598603	5.852348259	-30.47110041	6.56E-155	5.58E-154	343.1003424	down	GBM
ADCY5	-3.602947381	10.47540112	-30.29602744	1.51E-153	1.24E-152	340.0782499	down	GBM
PRKACB	-1.818270359	12.47513189	-30.22180929	5.70E-153	4.50E-152	338.7030319	down	GBM
HRAS	-1.736543072	13.18129762	-30.14401237	2.29E-152	1.75E-151	337.3043846	down	GBM
GNAQ	-1.372184053	11.09377333	-29.23918857	2.33E-145	1.72E-144	321.2080222	down	GBM
IFNA5	-1.513235294	5.796946453	-28.6413831	9.37E-141	6.68E-140	310.5374773	down	GBM
GNAI1	-2.115144486	10.80677911	-28.55141802	4.60E-140	3.18E-139	309.0161477	down	GBM
PPP3R2	-1.514918751	5.753614782	-28.52157556	7.80E-140	5.22E-139	308.417942	down	GBM
IFNA7	-1.501059584	5.734357112	-28.20003133	2.28E-137	1.48E-136	302.7463621	down	GBM
PRKACG	-1.498110601	5.741569714	-28.02590862	4.89E-136	3.09E-135	299.6825953	down	GBM
IFNA16	-1.491841963	5.723783399	-27.81703991	1.92E-134	1.18E-133	296.0123983	down	GBM
IFNA10	-1.490156307	5.7277958	-27.79337351	2.92E-134	1.74E-133	295.5973693	down	GBM
IFNA17	-1.49038696	5.73262498	-27.75640475	5.58E-134	3.25E-133	294.949067	down	GBM
IFNA4	-1.486808672	5.729468441	-27.73756725	7.77E-134	4.40E-133	294.6186105	down	GBM
IFNA14	-1.483294405	5.727315526	-27.62648536	5.46E-133	3.02E-132	292.6715304	down	GBM
IFNB1	-1.437468621	5.753478542	-27.01647654	2.34E-128	1.26E-127	282.0208123	down	GBM
ADCY1	-3.094393195	9.943622235	-26.7887485	1.23E-126	6.48E-126	278.1895895	down	GBM
GNG7	-3.03941885	12.59405586	-26.53652769	9.82E-125	5.05E-124	273.7659422	down	GBM
PTGER3	-1.881068584	6.382415117	-26.30940895	5.01E-123	2.52E-122	269.7806	down	GBM
BAX	1.166679107	11.72699864	26.17978949	4.71E-122	2.31E-121	267.5999379	up	GBM
PTGER1	-1.492722756	6.266816744	-26.08388226	2.46E-121	1.18E-120	265.9078481	down	GBM
PPP3CA	-2.644276353	12.12205967	-25.84082023	1.62E-119	7.61E-119	261.7692598	down	GBM
GNGT1	-1.434360383	5.747296436	-25.71184706	1.48E-118	6.83E-118	259.4742256	down	GBM
ADCY3	-1.439220168	11.63594212	-25.2146817	7.34E-115	3.31E-114	251.0569288	down	GBM
ADCY9	-1.406536291	8.935880907	-25.06140888	9.99E-114	4.42E-113	248.4684051	down	GBM
ITPR1	-2.713132659	10.70655945	-24.96987378	4.74E-113	2.05E-112	246.8844052	down	GBM
PPP3R1	-1.939500904	12.44503168	-24.8434478	4.05E-112	1.72E-111	244.7438742	down	GBM
ARHGEF12	-1.4180237	10.95999146	-24.6575267	9.45E-111	3.94E-110	241.6126625	down	GBM
CALM3	-2.047133276	15.40986871	-24.57962077	3.53E-110	1.44E-109	240.3205733	down	GBM
ROCK2	-1.412630221	9.696151441	-24.31707557	2.95E-108	1.19E-107	235.8574666	down	GBM
PLCB1	-2.14854832	9.78913169	-24.22280112	1.44E-107	5.59E-107	234.2897455	down	GBM
HLA.A	1.840232355	13.69942478	24.18266112	2.83E-107	1.08E-106	233.674967	up	GBM
KRAS	-1.005714775	9.569806669	-24.15127531	4.79E-107	1.80E-106	233.0764936	down	GBM
PIK3CD	-1.237969251	8.692663111	-24.05100313	2.58E-106	9.49E-106	231.4383327	down	GBM
GNG13	-3.885130188	8.266980788	-23.9961814	6.45E-106	2.34E-105	230.4562952	down	GBM
ARHGEF11	-1.543243984	10.47186696	-23.91346084	2.58E-105	9.04E-105	229.1071509	down	GBM
CCR3	-1.296086566	5.807648127	-23.9156985	2.48E-105	8.85E-105	229.0785941	down	GBM
FASLG	-1.304019899	5.853455588	-23.83025855	1.03E-104	3.57E-104	227.6566166	down	GBM
GNB5	-1.885518606	11.14882354	-23.52951036	1.55E-102	5.27E-102	222.7240528	down	GBM
PLCB4	-3.017569253	8.73293575	-23.47199212	4.03E-102	1.35E-101	221.8234362	down	GBM
GNB3	-3.014303774	9.93430933	-23.40592486	1.21E-101	3.97E-101	220.7225779	down	GBM
PTK2	-1.266030578	12.13842969	-23.33140127	4.14E-101	1.35E-100	219.426392	down	GBM
MAPK12	-1.638196349	10.96280621	-23.21959024	2.63E-100	8.43E-100	217.5976454	down	GBM
TRAF2	-1.291938919	9.699180509	-22.56508288	1.23E-95	3.87E-95	206.8477132	down	GBM
MTOR	-1.209137715	10.78906664	-22.2544328	1.92E-93	5.99E-93	201.8208762	down	GBM
IKBKG	-1.02311409	10.45324248	-22.0057163	1.08E-91	3.30E-91	197.8027515	down	GBM
PTK2B	-2.668591084	11.88607873	-21.76528684	5.16E-90	1.56E-89	193.9380914	down	GBM
ITPR3	-1.512073683	7.798455554	-21.27717761	1.25E-86	3.74E-86	186.248135	down	GBM
NFATC4	-1.62790499	10.79324132	-20.87181034	7.61E-84	2.18E-83	179.7601651	down	GBM
GNB4	1.162000204	8.766646667	20.80259164	2.26E-83	6.40E-83	178.6842962	up	GBM
SOS1	-1.014909259	9.475512561	-20.74468676	5.61E-83	1.57E-82	177.7509115	down	GBM
CALR	1.242919473	13.68732058	20.63177041	3.29E-82	8.97E-82	176.0542552	up	GBM
TSC2	-1.704286422	12.16991308	-20.46883385	4.18E-81	1.13E-80	173.4534344	down	GBM
HLA.B	1.743832119	13.89547093	20.38114261	1.64E-80	4.36E-80	172.1660923	up	GBM
CALM1	-1.370421623	15.43966622	-20.30339724	5.48E-80	1.44E-79	170.9417748	down	GBM
TNFRSF1A	1.66860672	10.85842707	20.00905991	5.18E-78	1.35E-77	166.3435075	up	GBM
PTGER2	-1.154441976	6.06241015	-19.85733618	5.33E-77	1.35E-76	163.9920255	down	GBM
CCL2	2.937061649	9.549507309	19.27238601	3.89E-73	9.78E-73	155.13702	up	GBM
GNG8	-2.235196288	7.767597138	-19.11064789	4.44E-72	1.10E-71	152.768838	down	GBM
MAP2K1	-1.234611755	12.08281572	-19.01088857	1.98E-71	4.87E-71	151.218161	down	GBM
ADCY6	-1.417467274	10.42757221	-18.7862981	5.65E-70	1.36E-69	147.8878863	down	GBM
SOS2	-1.035563308	9.804304592	-18.64963198	4.30E-69	1.02E-68	145.8571676	down	GBM
BCAR1	-1.258430065	11.45791937	-18.61091279	7.62E-69	1.79E-68	145.294615	down	GBM
CALM2	-1.204179528	16.32015482	-18.54963425	1.88E-68	4.38E-68	144.4684473	down	GBM
GNA11	-1.273897536	11.46141007	-18.13062413	8.78E-66	2.02E-65	138.2640493	down	GBM
B2M	1.667226381	16.50058976	17.79063273	1.21E-63	2.75E-63	133.434942	up	GBM
GNG12	1.425540301	9.58727578	17.76927028	1.64E-63	3.70E-63	133.0405369	up	GBM
CXCR4	1.930406461	9.535629381	17.70521832	4.12E-63	9.11E-63	132.1156127	up	GBM
VEGFA	1.605268199	11.51949635	17.41242682	2.70E-61	5.91E-61	127.9667053	up	GBM
CCR1	1.423868477	7.341863564	17.37749072	4.43E-61	9.60E-61	127.4545841	up	GBM
CALML4	-1.180885712	8.968594307	-17.20543732	5.06E-60	1.06E-59	125.0429563	down	GBM
GNG5	1.446031678	11.83789474	17.13081093	1.45E-59	3.02E-59	124.00198	up	GBM
PRKCA	-1.261342946	10.48945579	-17.10794562	1.99E-59	4.12E-59	123.6725763	down	GBM
CCL3	1.984890996	7.656491861	17.08424973	2.78E-59	5.69E-59	123.3480055	up	GBM
MAPK13	-1.257437226	8.574524776	-16.76299581	2.47E-57	5.00E-57	118.9117694	down	GBM
HLA.C	1.517096388	13.27520166	16.72038334	4.45E-57	8.94E-57	118.3321744	up	GBM
ELK1	-1.413548512	11.24276277	-16.61402904	1.94E-56	3.82E-56	116.8182942	down	GBM
ROCK1	-1.010319819	9.24067902	-16.56281096	3.92E-56	7.60E-56	116.0974831	down	GBM
ARHGEF1	-1.084251561	11.67837326	-16.3956823	3.88E-55	7.46E-55	113.8171385	down	GBM
RAC2	1.297644282	8.157842901	16.27385674	2.05E-54	3.90E-54	112.1815169	up	GBM
TAP1	1.078503183	10.2818018	16.15608914	1.01E-53	1.90E-53	110.5582149	up	GBM
ADCY2	-1.523052855	11.41227937	-15.57168311	2.52E-50	4.63E-50	102.7883152	down	GBM
CXCL8	1.94785231	7.760753222	14.59317172	7.80E-45	1.36E-44	90.20363815	up	GBM
CCL4	1.418387918	7.532852318	13.76474976	2.20E-40	3.73E-40	79.98782098	up	GBM
PIK3R3	-1.042186794	9.995608023	-11.97589526	1.89E-31	3.16E-31	59.53036081	down	GBM
CDKN2A	1.248551994	7.857154849	11.86226498	6.47E-31	1.07E-30	58.31577359	up	GBM
RAC3	-1.160317932	10.87292404	-11.74241368	2.35E-30	3.87E-30	57.03794296	down	GBM
IL1B	1.10314435	7.590802628	10.47948268	9.70E-25	1.51E-24	44.18885549	up	GBM
CDKN1A	1.185833114	10.74571991	9.781630636	7.30E-22	1.08E-21	37.61142637	up	GBM
MAPK3	-1.319925441	11.36813027	-12.54843896	4.73E-32	1.04E-29	61.63683439	down	HNSC
CXCR2	-2.566212339	6.383860751	-11.81735582	5.77E-29	6.38E-27	54.74368279	down	HNSC
CALML6	-2.264577465	5.140835596	-11.3556693	4.51E-27	1.08E-25	50.33746857	down	HNSC
GNG7	-1.790809652	5.698660447	-10.9930754	1.28E-25	1.67E-24	47.05931802	down	HNSC
CCL2	-2.110821258	10.4836267	-10.37200797	3.37E-23	3.54E-22	41.41572691	down	HNSC
ITPR2	-1.43480248	7.626497226	-10.24729173	1.00E-22	9.65E-22	40.50798081	down	HNSC
ADCY8	-1.009473295	4.618721401	-10.00019838	8.53E-22	7.54E-21	38.03028976	down	HNSC
PIK3R1	-1.701834709	8.595379617	-9.880592018	2.37E-21	2.02E-20	37.29907542	down	HNSC
CXCL12	-2.272875668	8.990801024	-9.869352696	2.61E-21	2.14E-20	37.16043389	down	HNSC
ADCY6	-1.337953916	7.614550417	-8.265056613	9.91E-16	6.84E-15	24.60534995	down	HNSC
PTGER3	-1.527106086	6.060954946	-7.825223384	2.49E-14	1.57E-13	21.39145461	down	HNSC
ITPR1	-1.116934467	7.763561438	-7.568509642	1.53E-13	9.42E-13	19.64732736	down	HNSC
ADCY2	-2.012400087	6.059211959	-7.493183725	2.59E-13	1.47E-12	19.13126211	down	HNSC
PLCB4	-1.584316421	5.668713257	-7.236586005	1.50E-12	7.71E-12	17.30758248	down	HNSC
PTGER4	-1.139211981	7.360094299	-7.157088136	2.56E-12	1.29E-11	16.89815061	down	HNSC
MAP2K6	-1.254599688	6.813734026	-7.008853549	6.84E-12	3.15E-11	15.93263652	down	HNSC
RAC2	1.072440432	11.04874316	6.611308679	8.80E-11	3.74E-10	13.31540195	up	HNSC
ADCY5	-1.36211932	5.716245188	-6.534015574	1.43E-10	5.83E-10	12.82482266	down	HNSC
E2F1	1.08225723	8.669889726	6.284146619	6.57E-10	2.50E-09	11.4355499	up	HNSC
IL6	-1.53900025	8.507705963	-5.412316445	9.19E-08	2.90E-07	6.56573632	down	HNSC
CX3CL1	-1.19546398	9.267249611	-4.665749255	3.84E-06	1.01E-05	2.930585635	down	HNSC
GNG4	-1.001451635	7.526869919	-4.011163899	6.85E-05	0.00014698	0.320878581	down	HNSC
CDKN2A	1.180155328	9.457101656	2.283839421	0.022749307	0.033318245	-5.018383534	up	HNSC
PTGER1	-4.549639594	7.032279829	-29.11297792	8.92E-58	1.97E-55	121.3234696	down	KICH
PTGER4	-2.57235912	7.686679851	-20.12718677	3.58E-41	3.95E-39	83.20909668	down	KICH
PLCB1	-2.796117695	7.396869166	-17.44715023	2.09E-35	1.54E-33	69.94563082	down	KICH
CXCL12	-3.984546331	10.02390191	-16.64680105	1.31E-33	7.24E-32	65.81389137	down	KICH
ADCY4	-3.183539733	8.782110569	-15.16850695	3.34E-30	1.48E-28	57.9816172	down	KICH
PTGER2	-2.225618697	6.820634964	-14.1496983	8.54E-28	3.15E-26	52.45095741	down	KICH
CREB3L4	-1.74026812	8.80434181	-13.85003961	4.44E-27	1.18E-25	50.7856292	down	KICH
MAPK12	-2.727869055	8.005982271	-13.8301875	4.96E-27	1.18E-25	50.68627458	down	KICH
CASP9	-1.871535678	9.254247257	-13.83352011	4.87E-27	1.18E-25	50.68064758	down	KICH
CALML4	-3.038882009	8.446245653	-13.81687835	5.34E-27	1.18E-25	50.61489861	down	KICH
PDGFRA	-3.282921794	8.032447882	-13.33575503	7.67E-26	1.54E-24	47.94535924	down	KICH
IL1R1	-2.794025126	9.152309028	-13.28988262	9.90E-26	1.82E-24	47.69040428	down	KICH
MAPK14	-1.619823145	9.557526122	-12.90184966	8.62E-25	1.46E-23	45.50014021	down	KICH
STAT3	-1.879184705	11.10861222	-12.74008917	2.13E-24	3.36E-23	44.61103133	down	KICH
PRKCB	-1.626485225	6.256660849	-12.55513939	6.01E-24	8.85E-23	43.59823433	down	KICH
GNAI2	-1.490846518	12.35120212	-12.27924495	2.83E-23	3.91E-22	42.06050963	down	KICH
GNG4	-1.79619491	5.79680711	-12.0289177	1.16E-22	1.51E-21	40.6201852	down	KICH
GNAI3	-1.277914608	7.246720166	-11.97545184	1.57E-22	1.92E-21	40.38125544	down	KICH
CCL2	-3.438498782	10.99651096	-11.92157659	2.12E-22	2.46E-21	40.02933296	down	KICH
GNGT2	-1.478130626	7.197768137	-11.91281395	2.23E-22	2.46E-21	40.02452963	down	KICH
TRAF5	-1.881200398	7.692299016	-11.65580485	9.51E-22	1.00E-20	38.56545412	down	KICH
FAS	-1.831496697	8.339767628	-11.56703302	1.57E-21	1.58E-20	38.05330535	down	KICH
NFATC4	-2.480413049	9.352553388	-11.03042284	3.26E-20	3.13E-19	35.00192223	down	KICH
PIK3R1	-2.055146637	9.163855506	-10.99459533	3.99E-20	3.68E-19	34.79975613	down	KICH
GNG2	-1.353931001	7.778406991	-10.98512008	4.21E-20	3.72E-19	34.79903822	down	KICH
RPS6KB1	-1.162757663	8.503942085	-10.64455107	2.89E-19	2.46E-18	32.847389	down	KICH
GNB3	-2.187123924	6.22102455	-10.62355294	3.25E-19	2.66E-18	32.7277221	down	KICH
ITGB3	-2.05914747	8.272834018	-10.45810917	8.28E-19	6.54E-18	31.80735977	down	KICH
ROCK2	-1.190951126	8.551190665	-10.39949829	1.15E-18	8.79E-18	31.46589516	down	KICH
PIK3CD	-1.560297048	7.770276208	-10.12174885	5.52E-18	4.07E-17	29.93820143	down	KICH
CALML3	-2.908877368	6.206007985	-9.994323111	1.13E-17	8.07E-17	29.18743583	down	KICH
NFKBIA	-1.675852531	11.93249925	-9.851675861	2.52E-17	1.72E-16	28.3949252	down	KICH
CREB1	-1.239843615	8.701979166	-9.848860616	2.57E-17	1.72E-16	28.36948487	down	KICH
CASP8	-1.138284792	8.988363316	-9.6625143	7.30E-17	4.75E-16	27.31263419	down	KICH
RIPK1	-1.0411132	9.204916872	-9.499552679	1.82E-16	1.15E-15	26.39493594	down	KICH
CRK	-1.22400857	9.971321664	-9.418429526	2.86E-16	1.76E-15	25.93242925	down	KICH
MAPK11	-1.692081495	8.296039498	-9.297473677	5.62E-16	3.36E-15	25.3210726	down	KICH
GNAI1	-1.945642706	9.785092825	-9.242051402	7.65E-16	4.39E-15	24.96286948	down	KICH
NRAS	-1.133492309	9.156408181	-9.239862368	7.75E-16	4.39E-15	24.95645333	down	KICH
IKBKB	-1.291388038	10.12626309	-9.163643459	1.18E-15	6.54E-15	24.52136655	down	KICH
ADCY3	-1.727146268	9.188209605	-9.144240497	1.32E-15	7.11E-15	24.43428262	down	KICH
IL6R	-1.594821547	7.819716187	-9.127377521	1.45E-15	7.28E-15	24.39738678	down	KICH
ARHGEF1	-1.721272145	10.67275274	-9.132074978	1.41E-15	7.28E-15	24.35813952	down	KICH
PPP3R1	-1.122817745	9.497445871	-9.12852308	1.44E-15	7.28E-15	24.33004554	down	KICH
CREB3L3	-1.500445126	5.56204032	-9.060447173	2.10E-15	1.03E-14	23.95261004	down	KICH
ITPR3	-1.848599714	8.599737651	-8.995686991	3.01E-15	1.45E-14	23.64263747	down	KICH
ADCY2	-1.212362678	5.619597982	-8.97126851	3.44E-15	1.62E-14	23.46216021	down	KICH
CREB5	-1.984373974	7.420689953	-8.80145288	8.81E-15	4.05E-14	22.60136405	down	KICH
TNF	-1.255874645	5.872054059	-8.658465777	1.94E-14	8.73E-14	21.76471571	down	KICH
CXCL8	-2.192984631	7.380349766	-8.576959751	3.03E-14	1.34E-13	21.36925076	down	KICH
TAP2	-1.107787814	9.571132614	-8.565067064	3.23E-14	1.40E-13	21.23798462	down	KICH
NFATC1	-1.371981403	7.935367051	-8.419475457	7.17E-14	3.05E-13	20.52700343	down	KICH
PPP3CB	-1.025959843	9.944759652	-8.316042043	1.26E-13	5.16E-13	19.8849661	down	KICH
ATF6B	-1.046296445	11.06760342	-8.12099304	3.63E-13	1.46E-12	18.85661024	down	KICH
CALML6	-1.340507963	5.611417337	-8.033745043	5.81E-13	2.29E-12	18.37285772	down	KICH
IL6	-2.353340365	7.210007062	-7.900761346	1.19E-12	4.61E-12	17.72698718	down	KICH
IRF3	-1.318489835	11.19362081	-7.817340403	1.86E-12	7.08E-12	17.2437546	down	KICH
ATF2	-1.000202233	9.483356943	-7.785207471	2.21E-12	8.26E-12	17.05227521	down	KICH
MYC	-1.70361403	9.154280372	-7.686364184	3.74E-12	1.38E-11	16.55110021	down	KICH
E2F1	1.383192388	7.566585911	7.66852954	4.11E-12	1.49E-11	16.49391413	up	KICH
GNAO1	-1.313262251	6.431732614	-7.597512556	5.99E-12	2.13E-11	16.12457191	down	KICH
CREB3L1	1.833807047	9.196628629	7.563070123	7.18E-12	2.52E-11	15.93062524	up	KICH
TNFRSF1A	-1.377375415	11.54210736	-7.541032748	8.07E-12	2.75E-11	15.80160599	down	KICH
GNG8	-1.352280747	5.604310276	-7.540494584	8.09E-12	2.75E-11	15.76588481	down	KICH
BID	-1.007082079	8.998112321	-7.473648138	1.15E-11	3.80E-11	15.43518216	down	KICH
EIF4EBP1	-1.674822261	9.875278144	-7.459734651	1.24E-11	3.97E-11	15.34544998	down	KICH
MTOR	-1.006527972	9.724955623	-7.214760563	4.46E-11	1.35E-10	14.07513214	down	KICH
CDKN2A	1.675484327	7.269508091	7.151152777	6.21E-11	1.83E-10	13.80128467	up	KICH
AKT3	-1.051694183	9.11286003	-7.154445375	6.10E-11	1.82E-10	13.78223308	down	KICH
GNG5	-1.112817887	12.67576487	-7.12737228	7.02E-11	2.04E-10	13.70265532	down	KICH
PLCB2	-1.429862173	7.885211586	-7.02912602	1.17E-10	3.34E-10	13.21223367	down	KICH
PRKCA	-1.023087267	8.718958694	-6.885235902	2.44E-10	6.90E-10	12.43784613	down	KICH
SRC	-1.065439913	10.26290978	-6.680857619	6.87E-10	1.87E-09	11.38057878	down	KICH
RB1	-1.246856369	9.372686377	-6.30788016	4.39E-09	1.09E-08	9.562778173	down	KICH
CYCS	1.084585622	13.44955407	6.114244895	1.13E-08	2.74E-08	8.732577757	up	KICH
MAP2K6	-1.07028385	7.701279068	-5.909263743	3.01E-08	7.00E-08	7.765560366	down	KICH
RAC2	-1.231639752	8.484990125	-5.773067768	5.73E-08	1.28E-07	7.090470996	down	KICH
ITPR2	1.013543195	9.445013173	5.641832054	1.06E-07	2.27E-07	6.459328887	up	KICH
PTGS2	-1.078704138	7.678582208	-5.070895073	1.38E-06	2.72E-06	4.035032415	down	KICH
ADCY5	-1.266361539	8.953058766	-4.425104104	2.06E-05	3.35E-05	1.343084213	down	KICH
ADCY1	1.204195822	8.051961963	4.066277636	8.36E-05	0.00012485	0.044785736	up	KICH
PTGER1	-4.470179326	5.253188105	-41.46242372	6.46E-183	1.43E-180	408.0425274	down	KIRC
MTOR	-1.837113149	8.853837902	-32.33500216	2.25E-136	2.49E-134	300.9269115	down	KIRC
CASP9	-1.728465152	8.548456459	-28.81962472	1.81E-117	1.34E-115	257.4339453	down	KIRC
PTGER4	-1.96692168	7.378517565	-28.70978995	7.17E-117	3.96E-115	256.120759	down	KIRC
CHUK	-1.575260888	8.607410369	-27.43941413	6.00E-110	2.65E-108	240.1329143	down	KIRC
GNG7	-2.350192747	7.483194702	-27.21187565	1.05E-108	3.87E-107	237.3091137	down	KIRC
CALML3	-3.441391459	4.877218479	-27.1885834	1.41E-108	4.45E-107	237.0513598	down	KIRC
PDGFRA	-3.643880223	6.901180855	-26.33102398	6.95E-104	1.92E-102	226.1927722	down	KIRC
RAF1	-1.591695193	10.39500139	-25.7465304	1.11E-100	2.72E-99	218.7934741	down	KIRC
GNB5	-1.742778463	9.622133729	-25.66271429	3.19E-100	7.06E-99	217.734367	down	KIRC
PRKCA	-2.152283345	7.850790088	-25.64858792	3.82E-100	7.67E-99	217.606155	down	KIRC
PPP3CB	-1.294181479	9.604144975	-24.16940627	4.91E-92	9.04E-91	198.8999748	down	KIRC
PTK2B	-1.562575206	8.827443756	-23.62729267	4.57E-89	7.77E-88	192.0844247	down	KIRC
IFNA14	-1.355993866	4.40090648	-23.59395908	6.96E-89	1.10E-87	191.5840144	down	KIRC
ITPR2	-2.079272119	7.828208125	-23.30777354	2.56E-87	3.77E-86	188.1111831	down	KIRC
IFNA7	-1.259517304	4.386146051	-22.06696202	1.50E-80	2.07E-79	172.4094917	down	KIRC
IFNA17	-1.194828401	4.376646904	-20.80041694	1.08E-73	1.40E-72	156.635102	down	KIRC
IFNA16	-1.18559189	4.373712481	-20.71520557	3.10E-73	3.81E-72	155.5792171	down	KIRC
CYCS	-1.918742124	11.38867302	-20.6918993	4.14E-73	4.82E-72	155.3605046	down	KIRC
CALM2	-1.25419834	13.76351693	-20.61723402	1.04E-72	1.15E-71	154.3904142	down	KIRC
GNG5	-1.194688419	12.11468435	-20.47770668	5.87E-72	6.18E-71	152.707268	down	KIRC
PRKACG	-1.157504391	4.373346807	-20.25500531	9.20E-71	9.24E-70	149.8939397	down	KIRC
IFNA8	-1.159367386	4.374693791	-20.23239309	1.22E-70	1.17E-69	149.6156005	down	KIRC
IFNA21	-1.145279698	4.397011553	-20.20093328	1.79E-70	1.65E-69	149.2290189	down	KIRC
IFNA4	-1.152015887	4.368352209	-20.17404563	2.50E-70	2.21E-69	148.8961788	down	KIRC
IFNA2	-1.155622927	4.367792637	-20.16334148	2.85E-70	2.42E-69	148.7645514	down	KIRC
IFNA10	-1.153594262	4.370041193	-20.13972032	3.81E-70	3.12E-69	148.4738789	down	KIRC
AKT2	-1.481942847	11.09728923	-20.07009375	8.99E-70	7.09E-69	147.7030151	down	KIRC
PPP3R2	-1.150112486	4.383694033	-19.97724226	2.82E-69	2.15E-68	146.4769522	down	KIRC
IFNA5	-1.139990851	4.420792129	-19.90096801	7.20E-69	5.30E-68	145.5426333	down	KIRC
IFNA6	-1.146127966	4.379392401	-19.87904698	9.43E-69	6.72E-68	145.2708698	down	KIRC
GNA11	-1.538153749	9.996292311	-19.80443647	2.36E-68	1.63E-67	144.4434668	down	KIRC
IFNB1	-1.127766259	4.405480378	-19.74245232	5.04E-68	3.38E-67	143.5972218	down	KIRC
ITGB3	-2.035110516	8.158330159	-19.72722698	6.08E-68	3.95E-67	143.5379277	down	KIRC
MAPK14	-1.156304464	9.623654579	-19.53203766	6.65E-67	4.20E-66	141.1087414	down	KIRC
CDKN2A	1.972990939	7.703621481	19.52277786	7.44E-67	4.57E-66	140.9903756	up	KIRC
CXCR4	1.987418844	11.93255526	19.36095794	5.38E-66	3.21E-65	139.0227648	up	KIRC
IFNA13	-1.128380268	4.413600295	-19.32114332	8.75E-66	5.09E-65	138.4503537	down	KIRC
GNAI1	-1.882092242	9.614483311	-19.30297853	1.09E-65	6.19E-65	138.3156133	down	KIRC
GNG13	-1.150497511	4.384847731	-19.19286358	4.18E-65	2.31E-64	136.8875654	down	KIRC
IFNA1	-1.129778964	4.419337008	-19.172073	5.39E-65	2.90E-64	136.6364108	down	KIRC
SOS2	-1.404115738	8.924652641	-19.14328523	7.65E-65	4.02E-64	136.3861771	down	KIRC
KRAS	-1.168404249	8.656341369	-18.98495281	5.25E-64	2.66E-63	134.4926691	down	KIRC
STAT3	-1.233892605	11.27273419	-18.98429472	5.29E-64	2.66E-63	134.4411272	down	KIRC
CALML5	-1.299641648	4.439150772	-18.92139872	1.13E-63	5.57E-63	133.6033817	down	KIRC
BAK1	-1.076674734	9.288579549	-18.43933144	3.86E-61	1.86E-60	127.8680948	down	KIRC
ARHGEF11	-1.162413958	8.592682901	-18.31571202	1.71E-60	8.04E-60	126.4234152	down	KIRC
PRKCG	-1.139869684	4.426858348	-18.2683026	3.02E-60	1.39E-59	125.7215797	down	KIRC
ADCY6	-1.522888007	9.253905402	-18.15849414	1.13E-59	5.10E-59	124.4939388	down	KIRC
PRKACB	-1.18662432	9.409606035	-17.67003445	3.86E-57	1.70E-56	118.6746904	down	KIRC
CXCL12	-2.246148433	10.69121063	-17.49331813	3.14E-56	1.36E-55	116.5742417	down	KIRC
RHOA	-1.103321964	13.39517187	-17.44277796	5.71E-56	2.43E-55	115.9311654	down	KIRC
MAP2K6	-1.3826574	7.328667723	-17.35772339	1.56E-55	6.51E-55	115.1372148	down	KIRC
GNAO1	-1.646918322	5.63332636	-17.34177539	1.88E-55	7.71E-55	114.8729385	down	KIRC
PTGER3	-3.55745436	9.28073623	-17.25685889	5.13E-55	2.06E-54	113.7956939	down	KIRC
CCR3	-1.015300609	4.64527508	-17.05467262	5.54E-54	2.19E-53	111.3426919	down	KIRC
SRC	-1.221839238	9.756123544	-17.03204472	7.23E-54	2.80E-53	111.1529794	down	KIRC
CALML6	-1.335007217	4.671957556	-16.99313546	1.14E-53	4.35E-53	110.6439895	down	KIRC
RAC3	-2.046479266	7.102335482	-16.80095892	1.08E-52	3.98E-52	108.583768	down	KIRC
GNG12	-1.253622596	10.81164774	-16.79647243	1.14E-52	4.13E-52	108.4068281	down	KIRC
ITPR1	-1.40047876	9.240052955	-16.39514939	1.21E-50	4.23E-50	103.7557603	down	KIRC
GNG3	-1.184179902	5.061460703	-16.26109321	5.67E-50	1.93E-49	102.1872069	down	KIRC
CREB3L2	-1.035293297	9.700803968	-15.98391406	1.37E-48	4.52E-48	99.03399894	down	KIRC
ADCY1	-1.722710901	5.89727176	-15.87885018	4.55E-48	1.48E-47	97.96308769	down	KIRC
GSK3B	-1.042272063	8.790170349	-15.71879	2.82E-47	8.96E-47	96.06051754	down	KIRC
CALM1	-1.101203624	13.15009236	-15.71810655	2.84E-47	8.96E-47	95.96509369	down	KIRC
RHEB	-1.102711297	11.53279492	-15.66176732	5.38E-47	1.68E-46	95.36962019	down	KIRC
ARHGEF12	-1.290980671	10.74539445	-15.63968885	6.92E-47	2.12E-46	95.12750057	down	KIRC
IL1R1	-1.447470254	9.544124633	-15.45151352	5.81E-46	1.76E-45	93.00202272	down	KIRC
GNG8	-1.403825296	4.689228442	-15.36165177	1.60E-45	4.71E-45	91.9464341	down	KIRC
IKBKB	-1.073919832	9.442415995	-14.87059782	3.85E-43	1.12E-42	86.53116147	down	KIRC
PTGS2	-2.129343808	6.630184883	-14.71826167	2.07E-42	5.87E-42	85.01371977	down	KIRC
CREB1	-1.091328671	8.747288422	-14.70616435	2.37E-42	6.63E-42	84.75915113	down	KIRC
TSC1	-1.133238485	8.295200045	-14.66971451	3.54E-42	9.78E-42	84.39993746	down	KIRC
MAPK13	-1.254377279	9.222821717	-14.5342066	1.57E-41	4.23E-41	82.84026713	down	KIRC
BCAR1	-1.220726682	10.48675943	-14.47224874	3.09E-41	8.23E-41	82.16112495	down	KIRC
CDK6	-1.193119469	7.68487399	-14.32422633	1.55E-40	4.09E-40	80.70135771	down	KIRC
VEGFA	2.104597933	14.22956372	14.14369603	1.10E-39	2.76E-39	78.58203368	up	KIRC
ROCK2	-1.033686154	8.646876995	-14.00651009	4.83E-39	1.19E-38	77.1813895	down	KIRC
CCL5	1.966272652	10.4503144	13.70432754	1.22E-37	2.97E-37	74.02742254	up	KIRC
TNF	-1.120363407	5.43004159	-13.3167188	7.31E-36	1.67E-35	69.8481724	down	KIRC
HLA.F	1.152208329	12.61648754	13.31268846	7.63E-36	1.72E-35	69.78884867	up	KIRC
PTGER2	-1.366278258	6.84231623	-13.10881105	6.39E-35	1.41E-34	67.86285021	down	KIRC
PIK3CA	-1.040904448	8.376929084	-12.7953291	1.62E-33	3.50E-33	64.54767254	down	KIRC
GNB3	-1.530448257	5.262360117	-12.66688043	6.00E-33	1.27E-32	63.17689551	down	KIRC
TSC2	-1.00048771	10.11311894	-12.48760843	3.69E-32	7.48E-32	61.34982131	down	KIRC
GNG4	-1.5214266	5.282316541	-12.40556732	8.43E-32	1.69E-31	60.55572673	down	KIRC
CCND1	1.443179129	12.58950956	12.05516739	2.77E-30	5.23E-30	57.05090251	up	KIRC
PIK3R1	-1.151173956	9.744620005	-11.09103296	2.97E-26	5.18E-26	47.83101328	down	KIRC
HLA.G	2.341204487	8.613225389	10.61932683	2.32E-24	3.94E-24	43.55222842	up	KIRC
CREB3L1	-1.541381634	6.734478376	-9.386059605	1.09E-19	1.77E-19	33.03550746	down	KIRC
CCL4	1.280648453	9.383981922	9.268115324	2.90E-19	4.67E-19	32.0360902	up	KIRC
NFATC4	-1.044029053	8.868266663	-7.808925642	2.39E-14	3.47E-14	20.72680808	down	KIRC
CXCL8	-1.303410926	7.310444054	-7.551654857	1.50E-13	2.15E-13	19.07461758	down	KIRC
CREB3L3	1.116409991	7.546436883	6.470328739	1.95E-10	2.63E-10	11.89322729	up	KIRC
CCL4L2	1.133550507	8.480590209	6.222197435	8.90E-10	1.18E-09	10.51306262	up	KIRC
IL6	-1.244177636	7.155889734	-5.991549132	3.48E-09	4.53E-09	9.226546706	down	KIRC
PTGER1	-4.168671123	6.053120651	-35.91177819	5.52E-120	1.22E-117	263.6488063	down	KIRP
PTGER3	-6.420251797	6.667247741	-29.43162399	4.33E-97	4.79E-95	210.9980099	down	KIRP
ADCY4	-3.452273846	7.332503594	-26.07684258	2.34E-84	1.72E-82	181.735815	down	KIRP
PTGER4	-2.387225887	7.172403755	-22.93542334	5.91E-72	3.27E-70	153.2457532	down	KIRP
PDGFRA	-3.510295959	6.862353935	-20.9442894	6.59E-64	2.91E-62	134.7110636	down	KIRP
ITPR1	-2.235386665	8.471551353	-19.58271978	2.37E-58	8.73E-57	121.9387644	down	KIRP
PTGS2	-2.306577105	6.193411192	-16.93247498	1.63E-47	5.14E-46	97.09147948	down	KIRP
ADCY1	-2.10030722	5.702155964	-16.03590861	7.14E-44	1.97E-42	88.68767045	down	KIRP
CALML3	-3.280112908	5.706307619	-15.6224435	3.34E-42	8.19E-41	84.88397703	down	KIRP
GNG7	-1.581675088	8.529097814	-14.54648151	6.75E-38	1.49E-36	74.95958266	down	KIRP
CXCL12	-2.730175653	10.22491531	-14.28602745	7.26E-37	1.46E-35	72.51945043	down	KIRP
PTK2B	-1.150220628	9.4745242	-13.00507475	7.20E-32	1.22E-30	61.09416393	down	KIRP
GNA11	-1.243550233	10.4473617	-12.96788789	1.00E-31	1.58E-30	60.74544407	down	KIRP
GNG8	-1.315843449	5.207904417	-12.16665568	1.10E-28	1.62E-27	53.70493716	down	KIRP
GNAO1	-1.638603766	5.893921252	-12.12175355	1.62E-28	2.23E-27	53.44348959	down	KIRP
ITPR2	-1.593054584	7.909172175	-12.0430999	3.18E-28	4.14E-27	52.82034889	down	KIRP
MAPK11	-1.454300226	8.03559148	-11.99584569	4.78E-28	5.56E-27	52.41289837	down	KIRP
CALML6	-1.242385855	5.349588264	-11.9963103	4.76E-28	5.56E-27	52.25607465	down	KIRP
VEGFA	-2.167124649	10.96039944	-11.02312304	1.74E-24	1.83E-23	44.13206612	down	KIRP
PXN	-1.047987909	11.33352524	-10.78513898	1.23E-23	1.19E-22	42.19689093	down	KIRP
CDKN2A	1.67017628	7.720264636	10.38633269	3.13E-22	2.56E-21	38.99177883	up	KIRP
PLCB1	-1.713166094	7.469671974	-10.07910711	3.62E-21	2.58E-20	36.69971154	down	KIRP
HLA.A	1.099701957	16.25647766	9.96464616	8.92E-21	5.19E-20	35.65105508	up	KIRP
GNB3	-1.530921587	6.08882964	-9.820584622	2.75E-20	1.48E-19	34.6223578	down	KIRP
NFATC4	-1.895345105	8.978727905	-9.532547451	2.55E-19	1.25E-18	32.38276257	down	KIRP
PIK3R3	-1.123589979	8.539693643	-9.363222708	9.28E-19	4.36E-18	31.15650679	down	KIRP
ADCY5	-1.571931981	8.431765148	-9.263541524	1.97E-18	8.89E-18	30.39828507	down	KIRP
CREB5	1.679044026	9.812239018	8.791038073	6.58E-17	2.74E-16	26.98176244	up	KIRP
CREB3L3	-1.413782698	5.660155586	-8.668676729	1.60E-16	6.43E-16	25.96872948	down	KIRP
MAPK12	-1.579353948	8.29160005	-8.599559625	2.64E-16	1.02E-15	25.5600257	down	KIRP
MDM2	1.019363541	11.46803439	8.554882157	3.64E-16	1.36E-15	25.16963464	up	KIRP
CREB3L1	-1.884471892	6.663574379	-8.320000723	1.94E-15	7.02E-15	23.64666311	down	KIRP
GNG4	-1.277548844	5.682178578	-7.955438422	2.44E-14	8.31E-14	20.99032087	down	KIRP
ADCY3	-1.165906556	9.046327283	-7.795967204	7.23E-14	2.35E-13	19.97860417	down	KIRP
IL6	-1.835904499	6.683353686	-7.713318535	1.26E-13	3.98E-13	19.52643974	down	KIRP
HLA.G	1.221673956	7.769211829	5.617202326	3.94E-08	7.43E-08	7.019690943	up	KIRP
CCL2	-1.006872001	11.78410797	-4.766188392	2.75E-06	4.82E-06	2.840278039	down	KIRP
HLA.A	7.45941736	12.28391722	67.83428914	3.76E-156	8.31E-154	346.9769206	up	LAML
CREB3L1	-5.509528196	7.056877376	-66.76025892	1.32E-154	1.46E-152	343.4955462	down	LAML
AKAP13	5.726871032	10.56212669	63.92286982	2.07E-150	1.53E-148	333.8914176	up	LAML
CRKL	-3.279079405	11.55531107	-63.41604046	1.21E-149	6.70E-148	332.1655174	down	LAML
CYCS	-3.844882025	12.36406155	-55.22991883	1.92E-136	8.48E-135	301.7703461	down	LAML
CXCR4	7.146897375	11.04866121	54.33187842	6.80E-135	2.51E-133	298.2112269	up	LAML
PTGER2	4.735280177	8.963066467	53.86538952	4.43E-134	1.40E-132	296.331229	up	LAML
CASP9	-2.679310403	9.898947964	-53.44307624	2.44E-133	6.75E-132	294.6336161	down	LAML
RAC3	-4.956601966	9.594867619	-50.86175632	1.08E-128	2.65E-127	283.9475009	down	LAML
ELK1	-2.404963663	10.4456234	-48.74136102	9.95E-125	2.20E-123	274.8348994	down	LAML
MAPK1	-3.130163927	12.47908137	-46.29183376	5.73E-120	1.15E-118	263.7976571	down	LAML
PTGER4	4.670051812	8.998957554	45.70503299	8.49E-119	1.56E-117	261.1165427	up	LAML
BCAR1	-4.900576171	6.890677068	-44.50183846	2.33E-116	3.96E-115	255.584801	down	LAML
HLA.B	7.274455011	13.38248944	44.39414993	3.87E-116	6.11E-115	255.0251725	up	LAML
RHEB	-2.728574946	12.39228032	-43.69544101	1.07E-114	1.58E-113	251.6477174	down	LAML
IL6R	4.674903755	9.81956654	43.22320482	1.04E-113	1.43E-112	249.4634235	up	LAML
VEGFA	-5.10359609	10.89344677	-39.33764057	2.84E-105	3.69E-104	229.9997983	down	LAML
IKBKG	-2.232285286	10.32330935	-38.93408191	2.32E-104	2.84E-103	227.931046	down	LAML
CREB3	-1.525589068	9.631268205	-38.08250738	2.05E-102	2.38E-101	223.500213	down	LAML
HLA.C	5.283932257	12.72041205	37.19243012	2.40E-100	2.65E-99	218.757919	up	LAML
MAP2K6	2.628801612	7.588530687	35.85386143	3.62E-97	3.81E-96	211.3725741	up	LAML
GNG5	-2.00130797	13.01163809	-35.24960796	1.05E-95	1.05E-94	207.8261031	down	LAML
GNG2	4.192099376	8.859390481	34.83025071	1.11E-94	1.06E-93	205.5447736	up	LAML
FAS	2.804268136	8.975178071	33.80294023	3.89E-92	3.58E-91	199.8251257	up	LAML
IL1B	4.702168141	9.256760529	31.82888154	4.24E-87	3.75E-86	188.0367448	up	LAML
GNAI2	2.012595703	13.8089776	31.14255516	2.66E-85	2.26E-84	183.8754865	up	LAML
GNA11	-2.977875095	8.568605256	-30.70822319	3.76E-84	3.08E-83	181.4807667	down	LAML
FADD	-1.941083846	9.290592242	-29.96261427	3.74E-82	2.96E-81	176.8611237	down	LAML
MAP2K1	-1.992126024	11.25928468	-28.97455345	1.85E-79	1.41E-78	170.453029	down	LAML
PRKCB	-1.96161581	12.5454348	-28.07197485	5.91E-77	4.35E-76	164.5887485	down	LAML
HRAS	-1.931647694	10.25863802	-27.60157429	1.24E-75	8.59E-75	161.7103805	down	LAML
RAC1	-1.456068139	13.11918276	-27.60656945	1.20E-75	8.58E-75	161.5442757	down	LAML
NRAS	-1.635305679	10.96439268	-26.07156037	3.04E-71	2.03E-70	151.5339393	down	LAML
PLCB3	-1.760218154	9.737946557	-25.68840913	3.99E-70	2.59E-69	149.0909519	down	LAML
GNAI3	-1.382899685	8.665693043	-25.60785357	6.88E-70	4.34E-69	148.7106465	down	LAML
ARHGEF12	-3.383349989	9.059437844	-25.48132573	1.62E-69	9.94E-69	147.7274238	down	LAML
GNGT1	-1.320294875	5.156726565	-25.31411553	5.03E-69	3.01E-68	146.3144615	down	LAML
BID	-1.63781408	11.59518319	-25.20822188	1.03E-68	6.01E-68	145.6483116	down	LAML
TRAF2	-1.683193005	9.852212938	-25.14420106	1.60E-68	9.06E-68	145.3834021	down	LAML
CCL4	2.452451545	7.574372807	24.88165849	9.61E-68	5.31E-67	143.5655805	up	LAML
GNB2	-1.628970003	13.17516826	-24.77390975	2.01E-67	1.08E-66	142.567694	down	LAML
PTK2	-3.971294572	9.56035687	-24.47071972	1.62E-66	8.45E-66	140.7778246	down	LAML
PTGS2	3.113383494	7.862591592	24.46865933	1.64E-66	8.45E-66	140.6644293	up	LAML
STAT3	-1.311227427	12.46913049	-23.8894558	9.13E-65	4.58E-64	136.4917566	down	LAML
CDK4	-1.769546642	12.69951559	-23.88649811	9.32E-65	4.58E-64	136.4451211	down	LAML
IL6	-2.338461788	5.93252727	-23.51615659	1.24E-63	5.97E-63	134.2039441	down	LAML
RPS6KB2	-1.364489335	11.3239808	-23.44284034	2.08E-63	9.78E-63	133.4450829	down	LAML
HLA.F	3.885624895	9.914601736	23.38436145	3.14E-63	1.44E-62	133.2252455	up	LAML
EIF4EBP1	-1.756549659	11.77591302	-22.91634081	8.55E-62	3.86E-61	129.6798524	down	LAML
ADCY9	2.586318278	7.88703312	22.7897068	2.10E-61	9.10E-61	128.9597585	up	LAML
PDIA3	-1.291211086	13.930882	-22.8077964	1.85E-61	8.16E-61	128.7783941	down	LAML
B2M	1.065663678	17.86586523	22.7744562	2.34E-61	9.95E-61	128.3614483	up	LAML
CCL2	-3.737348886	6.910773965	-22.32341868	5.84E-60	2.44E-59	125.8038641	down	LAML
CALML5	-1.590681104	5.221251417	-21.93571756	9.46E-59	3.87E-58	122.6842413	down	LAML
CALM2	-1.463641524	14.26339078	-21.92643121	1.01E-58	4.06E-58	122.4381533	down	LAML
CCR1	3.300260713	8.009319145	21.80883914	2.36E-58	9.16E-58	121.8492595	up	LAML
HLA.E	1.714384675	13.35507941	21.72820814	4.23E-58	1.61E-57	121.1584797	up	LAML
MAP2K2	-1.337198786	12.39539866	-21.60977351	9.96E-58	3.73E-57	120.2677139	down	LAML
GNG12	-3.122553151	6.264282429	-21.49222144	2.33E-57	8.60E-57	119.8527603	down	LAML
CCND1	-3.474210863	7.285815004	-21.17802701	2.29E-56	8.31E-56	117.52768	down	LAML
CCL3	2.392596359	7.624099476	21.16038654	2.61E-56	9.15E-56	117.2256951	up	LAML
PRKACA	-1.406601249	11.30066873	-21.17443189	2.35E-56	8.39E-56	117.1826947	down	LAML
ITPR3	-2.630626721	8.389196085	-20.45068732	4.74E-54	1.52E-53	112.2060978	down	LAML
ADCY4	2.071783489	7.699400688	20.18964047	3.25E-53	9.84E-53	110.1320206	up	LAML
ATF4	-1.264527094	14.05942356	-19.92542175	2.30E-52	6.78E-52	107.7978579	down	LAML
PTGER3	-4.098577054	7.028430453	-19.80032661	5.82E-52	1.67E-51	107.3343452	down	LAML
TP53	2.827180499	10.58745292	19.6281374	2.10E-51	5.94E-51	106.1514273	up	LAML
CCL5	3.524905852	9.610207587	19.53496692	4.20E-51	1.17E-50	105.2794842	up	LAML
TRADD	-1.254317505	9.265771703	-19.41109493	1.06E-50	2.92E-50	104.4655682	down	LAML
GNG7	2.144892864	7.747112911	18.99627572	2.36E-49	6.29E-49	101.2281113	up	LAML
PRKCA	-2.207475202	9.115235521	-18.94741637	3.41E-49	8.97E-49	100.9516863	down	LAML
CDKN2A	2.449426322	7.371805205	18.70753262	2.07E-48	5.38E-48	99.00294151	up	LAML
GNB5	2.18036703	8.733290414	18.56793975	5.92E-48	1.52E-47	98.08311512	up	LAML
IRF3	-1.165075934	11.92581511	-18.49559988	1.02E-47	2.51E-47	97.23479586	down	LAML
CXCR2	1.981044603	7.249501517	18.01275105	3.94E-46	9.58E-46	93.78782836	up	LAML
MAPK11	-2.249832148	8.113951055	-17.71919752	3.66E-45	8.70E-45	91.80652887	down	LAML
TNFRSF1A	1.155997752	12.78601538	17.12433165	3.41E-43	8.01E-43	86.82775362	up	LAML
GNAQ	1.974096299	11.00660154	16.94134581	1.38E-42	3.21E-42	85.7842976	up	LAML
ITPR2	2.626576714	9.239655707	16.8043278	3.93E-42	9.05E-42	84.67792523	up	LAML
PIK3CA	-1.263759296	9.82190515	-16.39713401	8.90E-41	2.01E-40	81.50276047	down	LAML
PXN	-1.825780777	11.47013859	-15.94875596	2.78E-39	6.20E-39	77.82550041	down	LAML
ROCK1	1.475266163	11.30789929	15.91571189	3.58E-39	7.92E-39	77.80780037	up	LAML
TAP1	1.545835515	10.29317312	15.8372334	6.55E-39	1.43E-38	77.37677398	up	LAML
GNAI1	2.549309579	7.651594437	15.7762478	1.05E-38	2.27E-38	76.65988825	up	LAML
E2F3	-1.094524482	10.4496971	-15.47354552	1.07E-37	2.30E-37	74.29193396	down	LAML
PLCB2	2.390895419	12.13697185	15.32119359	3.46E-37	7.28E-37	73.18676641	up	LAML
GNG8	-1.416721033	5.27493173	-15.01161344	3.74E-36	7.80E-36	70.61359154	down	LAML
CCR5	1.545134292	6.753469035	14.97088332	5.12E-36	1.06E-35	70.46367096	up	LAML
PLCB1	2.4681007	9.105211194	14.91064517	8.13E-36	1.66E-35	70.15543029	up	LAML
PIK3R1	2.126454527	10.72947255	14.80706474	1.80E-35	3.62E-35	69.46039273	up	LAML
NFKBIA	1.57163214	12.06629074	14.69630057	4.23E-35	8.41E-35	68.29394157	up	LAML
GNGT2	1.2326356	6.646399367	14.51589398	1.69E-34	3.31E-34	66.96122888	up	LAML
PRKACB	2.417014488	10.59489199	14.00823938	8.32E-33	1.61E-32	63.3653021	up	LAML
MAPK12	-1.791485123	10.24656749	-13.7669198	5.29E-32	1.02E-31	61.20564131	down	LAML
NFATC4	-2.286770037	6.25501516	-13.71133884	8.09E-32	1.53E-31	61.0565066	down	LAML
ITGAV	-1.717756658	9.186770608	-13.63609728	1.44E-31	2.69E-31	60.42998855	down	LAML
PIK3CB	-1.290275387	11.45670732	-13.58133635	2.19E-31	4.06E-31	59.67881041	down	LAML
PIK3R3	-1.947399056	6.989856021	-13.49314748	4.29E-31	7.90E-31	59.48619756	down	LAML
GNB3	-2.082617884	7.217475038	-13.49051959	4.37E-31	7.99E-31	59.47401207	down	LAML
GNG10	-1.065341868	10.49088475	-13.44169463	6.35E-31	1.14E-30	58.70854686	down	LAML
PPP3CA	1.343269415	10.1665659	13.17580896	4.82E-30	8.60E-30	57.00113749	up	LAML
AKT3	1.565440194	7.609526875	12.86255687	5.22E-29	9.15E-29	54.48579331	up	LAML
NFKB1	1.032744272	10.38579298	12.49390563	8.50E-28	1.44E-27	51.78927855	up	LAML
SOS2	1.123571237	10.25567922	11.91725812	6.47E-26	1.08E-25	47.50031961	up	LAML
MYC	-1.608492175	12.49091	-11.15897949	1.79E-23	2.91E-23	41.40980456	down	LAML
CXCL12	2.583653057	7.917128166	11.06689616	3.51E-23	5.67E-23	40.99366582	up	LAML
E2F2	-1.065138282	8.949341453	-9.729525538	5.18E-19	7.84E-19	31.74683534	down	LAML
CREB5	-1.422163298	8.328919227	-8.533175498	1.79E-15	2.55E-15	23.73003767	down	LAML
IL1R1	-1.504677221	7.473950934	-8.297271456	8.39E-15	1.18E-14	22.22577088	down	LAML
CDK6	1.301890897	11.82046321	7.812890733	1.87E-13	2.56E-13	18.70511847	up	LAML
ADCY6	1.166931892	8.005799801	6.878632721	5.44E-11	7.16E-11	13.38622862	up	LAML
CALML6	-2.114140568	6.899758643	-61.05033144	0	0	972.5250376	down	LGG
MYC	2.924247042	8.882802038	59.64739029	0	0	945.8558535	up	LGG
TP53	2.137938586	9.363300504	50.78784359	0	0	772.3226445	up	LGG
CDK4	1.827467112	11.6922055	50.78692377	0	0	772.2694455	up	LGG
EGFR	2.839660148	9.631002376	45.35574594	7.84E-294	3.47E-292	662.5113068	up	LGG
GNB4	1.569682246	9.111855157	43.5057989	1.99E-277	7.33E-276	624.7664126	up	LGG
IFNA21	-1.18340543	5.898865618	-42.50812007	1.46E-268	4.62E-267	604.2443656	down	LGG
EIF4EBP1	1.889582981	9.806417242	42.31406977	7.78E-267	2.15E-265	600.3647131	up	LGG
CALML5	-1.667063753	6.177109897	-41.45665065	3.30E-259	8.10E-258	582.7233156	down	LGG
GNG3	-3.532811476	13.03641662	-40.60623116	1.22E-251	2.69E-250	565.3772644	down	LGG
ADCY4	-1.787280697	8.877811131	-40.18111999	7.38E-248	1.48E-246	556.7471046	down	LGG
CALML3	-1.215882937	5.914248136	-39.96140356	6.65E-246	1.22E-244	552.0865285	down	LGG
PTGER1	-1.250095416	6.073394218	-38.66387471	2.29E-234	3.89E-233	525.5423216	down	LGG
CREB3L3	-1.317933647	6.099444222	-38.52092983	4.26E-233	6.72E-232	522.6189405	down	LGG
MAPK13	-1.750897403	8.187217051	-38.08060279	3.46E-229	5.09E-228	513.7735486	down	LGG
IFNA13	-1.264205931	5.919098554	-37.4520379	1.30E-223	1.80E-222	500.7737258	down	LGG
IFNA6	-1.256479144	5.872195708	-36.501239	3.40E-215	4.42E-214	481.3956156	down	LGG
NFATC4	-1.709044767	10.46384536	-34.57017797	3.50E-198	4.30E-197	442.3358697	down	LGG
IFNA2	-1.118280074	5.759894698	-34.45045292	3.93E-197	4.57E-196	439.8160459	down	LGG
CCL3	3.047058305	8.373206585	34.35068268	2.95E-196	3.25E-195	437.9206689	up	LGG
IFNA1	-1.045581207	5.732111129	-33.67276763	2.51E-190	2.57E-189	424.151416	down	LGG
IFNA8	-1.017078405	5.693603637	-33.67196228	2.55E-190	2.57E-189	424.13339	down	LGG
ITPR1	-2.401257852	10.3004757	-33.44899178	2.26E-188	2.17E-187	419.7799104	down	LGG
MAPK11	-1.632907115	11.09406722	-33.33449657	2.25E-187	2.07E-186	417.4673238	down	LGG
PRKCG	-3.271989613	10.00803251	-33.28543723	6.01E-187	5.32E-186	416.549671	down	LGG
ADCY3	-1.138108736	11.46326457	-33.25819599	1.04E-186	8.83E-186	415.9339291	down	LGG
PIK3CD	-1.014899612	8.52994522	-31.57435523	4.01E-172	3.28E-171	382.4527232	down	LGG
CCL4	2.498175243	8.149768929	29.87427097	1.35E-157	8.31E-157	348.950504	up	LGG
CDKN2A	1.788870779	8.272235837	29.7988319	5.90E-157	3.52E-156	347.4865801	up	LGG
PDGFRA	2.035249476	10.19611372	29.43025283	7.71E-154	4.06E-153	340.287504	up	LGG
ITPR3	-1.173512816	7.629256451	-29.31425716	7.33E-153	3.77E-152	338.1227336	down	LGG
HRAS	-1.049426368	13.07203375	-29.08551561	6.17E-151	3.03E-150	333.5744211	down	LGG
GNG7	-1.899487192	12.38168211	-28.86648979	4.26E-149	2.05E-148	329.3687631	down	LGG
ADCY1	-2.083460708	9.686152315	-28.16411522	3.12E-143	1.41E-142	315.9363496	down	LGG
PTK2B	-2.00217525	11.60307289	-27.30332733	4.09E-136	1.77E-135	299.5188373	down	LGG
GNG13	-2.729336921	7.898537535	-27.15647247	6.57E-135	2.79E-134	296.7612736	down	LGG
PPP3R1	-1.30540825	12.28650615	-26.76789054	9.92E-132	4.13E-131	289.4099007	down	LGG
CCL4L2	2.200429744	8.062267911	26.49836228	1.55E-129	6.34E-129	284.3962994	up	LGG
HLA.A	1.135001451	13.82324305	25.88117851	1.51E-124	5.97E-124	272.907988	up	LGG
PRKCB	-1.876816547	10.81450329	-25.35641585	2.41E-120	9.19E-120	263.2425544	down	LGG
CALM1	-1.041641432	15.28362953	-25.2616407	1.37E-119	5.14E-119	261.5206058	down	LGG
CALML4	-1.083339371	8.781253276	-24.89422745	1.13E-116	4.16E-116	254.8765407	down	LGG
TRAF5	-1.047104118	8.216625981	-24.74395692	1.73E-115	6.18E-115	252.1823526	down	LGG
GNB3	-1.874868931	9.739485853	-24.25327678	1.23E-111	4.32E-111	243.2495419	down	LGG
ELK1	-1.21932051	11.04042813	-23.85616749	1.51E-108	5.23E-108	236.1193165	down	LGG
CCL3L3	1.838815349	7.700607783	23.03190432	3.25E-102	1.06E-101	221.5571065	up	LGG
B2M	1.227416937	16.67747664	22.38625941	2.46E-97	7.56E-97	210.3912403	up	LGG
PPP3CA	-1.359852144	12.03419518	-22.25928853	2.20E-96	6.66E-96	208.1345316	down	LGG
GNB5	-1.098732131	11.04603359	-21.79395068	6.34E-93	1.87E-92	200.2026277	down	LGG
CCND1	1.121434436	10.21912365	21.36183827	9.51E-90	2.73E-89	192.8964069	up	LGG
CALM3	-1.094076924	15.32014362	-20.94324204	1.05E-86	2.93E-86	185.9170702	down	LGG
PLCB4	-1.56185338	8.648417305	-20.89733443	2.25E-86	6.21E-86	185.2389892	down	LGG
ADCY5	-1.332283925	10.50266775	-20.06676376	1.89E-80	4.96E-80	171.529913	down	LGG
CCR1	1.038838973	7.495266176	18.88407154	2.85E-72	7.15E-72	152.7865036	up	LGG
IL6	-1.323779564	7.190223078	-17.91254117	8.55E-66	1.99E-65	137.8965556	down	LGG
IL1R1	-1.012258784	8.094652353	-17.06482793	2.48E-60	5.43E-60	125.43235	down	LGG
GNG8	-1.137081396	7.701512596	-14.8906943	3.41E-47	6.61E-47	95.2639483	down	LGG
CCL2	1.430387843	9.617350698	14.84393951	6.32E-47	1.21E-46	94.57505733	up	LGG
CXCR2	-1.511371779	5.96805798	-25.03972752	2.78E-92	6.15E-90	199.5711024	down	LIHC
GNAO1	-3.027100335	7.818975012	-23.29829678	1.64E-83	1.81E-81	179.4981248	down	LIHC
CXCL12	-3.130205137	10.66961534	-23.13766645	1.06E-82	7.81E-81	177.5830648	down	LIHC
PTGS2	-2.023473666	6.314986246	-22.85019372	2.99E-81	1.65E-79	174.2534675	down	LIHC
STAT3	-1.572706164	11.67932565	-21.34205215	1.18E-73	5.21E-72	156.7666793	down	LIHC
CDKN2A	2.615630238	8.812962207	20.43085811	4.40E-69	1.62E-67	146.2575829	up	LIHC
CALML5	-1.327481802	5.709329137	-20.17092577	8.78E-68	2.77E-66	143.1800684	down	LIHC
MAP2K1	-1.463558811	10.84340902	-20.04913474	3.56E-67	9.84E-66	141.9005069	down	LIHC
PTGER2	-1.112617834	6.341076136	-19.59934126	6.22E-65	1.53E-63	136.6888999	down	LIHC
PLCB2	-1.477377026	8.472091301	-18.79818093	5.84E-61	1.29E-59	127.6785156	down	LIHC
GNB3	-1.204707642	6.036210242	-18.50771088	1.58E-59	3.18E-58	124.2317294	down	LIHC
PRKCB	-1.017134539	6.481663183	-18.42271107	4.14E-59	7.63E-58	123.3164821	down	LIHC
PDGFRA	-2.303054762	7.733802236	-18.22459425	3.89E-58	6.62E-57	121.1815275	down	LIHC
ADCY1	-2.506826943	7.333255649	-18.21773225	4.21E-58	6.64E-57	121.0932305	down	LIHC
HLA.A	1.143258221	15.35707488	17.9804818	6.11E-57	9.00E-56	118.265994	up	LIHC
TNFRSF1A	-1.07788444	12.66382958	-17.82599909	3.47E-56	4.80E-55	116.5805221	down	LIHC
PTK2B	-1.416439436	8.819053728	-17.61990322	3.51E-55	4.56E-54	114.3969641	down	LIHC
PIK3CD	-1.123814497	7.246866035	-17.09179911	1.27E-52	1.56E-51	108.4972585	down	LIHC
CALML6	-1.551277543	6.381519577	-15.51782989	3.84E-45	2.12E-44	91.24468682	down	LIHC
E2F1	1.776970159	8.32450309	15.50596429	4.37E-45	2.35E-44	91.1348516	up	LIHC
AKT1	-1.011062694	11.77815125	-15.17038196	1.59E-43	8.17E-43	87.53815716	down	LIHC
IL1B	-1.168573418	6.731583076	-14.89778751	2.88E-42	1.45E-41	84.6733101	down	LIHC
ADCY5	-1.353799089	7.038074339	-14.8403521	5.29E-42	2.60E-41	84.10568469	down	LIHC
VEGFA	-1.669876217	12.43540132	-14.73786037	1.56E-41	7.50E-41	82.93147422	down	LIHC
IKBKB	-1.165747828	9.768369924	-14.63948248	4.40E-41	2.07E-40	82.00390752	down	LIHC
IL1R1	-1.206439758	10.70375375	-14.38914953	6.06E-40	2.73E-39	79.36348846	down	LIHC
NFKBIA	-1.012754037	12.78426108	-13.34711915	2.67E-35	1.11E-34	68.62955448	down	LIHC
CREB3L3	-1.894776081	13.02219763	-12.85452103	3.65E-33	1.47E-32	63.71900917	down	LIHC
CALML3	-1.196056488	5.874631475	-12.69014286	1.85E-32	7.29E-32	62.0683012	down	LIHC
ADCY4	-1.158403193	7.963101866	-12.34893585	5.15E-31	2.00E-30	58.9609956	down	LIHC
EGFR	-1.22821772	9.851562593	-12.30702729	7.72E-31	2.89E-30	58.51643169	down	LIHC
IL6	-1.209721563	6.510506411	-12.18596718	2.48E-30	9.14E-30	57.28576916	down	LIHC
PIK3R1	-1.28801099	10.10108115	-12.08819326	6.33E-30	2.22E-29	56.4154094	down	LIHC
CCL4	-1.217280623	8.885302561	-12.04915327	9.20E-30	3.18E-29	56.08458382	down	LIHC
FAS	-1.083858845	8.847161365	-11.49764784	1.66E-27	5.49E-27	50.92110172	down	LIHC
CCL2	-1.498703088	10.43661871	-11.00658632	1.51E-25	4.76E-25	46.38867493	down	LIHC
ADCY4	-3.421033827	8.86155481	-44.28109246	6.26E-224	1.38E-221	502.2074959	down	LUAD
HLA.E	-1.326044491	14.56504852	-32.8223196	9.08E-154	1.00E-151	340.5939542	down	LUAD
PPP3CC	-1.092139398	9.007582188	-28.83520265	2.04E-128	1.19E-126	282.3866344	down	LUAD
PTGER4	-1.440956607	8.115278682	-28.83169361	2.15E-128	1.19E-126	282.3769525	down	LUAD
CALR	1.242408992	14.54348235	27.47427525	9.43E-120	4.17E-118	262.3110665	up	LUAD
CXCR2	-1.927372592	6.421915538	-27.0720846	3.40E-117	1.25E-115	256.6031729	down	LUAD
PDGFRA	-2.077950533	9.407657862	-26.91021818	3.62E-116	1.14E-114	254.1970441	down	LUAD
MAPK11	-1.546449687	8.196847243	-26.81356202	1.49E-115	4.11E-114	252.8332566	down	LUAD
PIK3R1	-1.562535508	9.230310401	-26.79715585	1.89E-115	4.65E-114	252.5487906	down	LUAD
AKT3	-1.652112958	8.284556433	-26.38264283	8.06E-113	1.78E-111	246.5411024	down	LUAD
GNG11	-1.601081941	9.518473731	-23.70786286	5.48E-96	9.32E-95	207.7672895	down	LUAD
PDIA3	1.199177479	13.85093796	22.25770536	5.21E-87	7.68E-86	186.9983918	up	LUAD
FADD	1.054279443	9.067515761	22.21981363	8.90E-87	1.23E-85	186.6194097	up	LUAD
PTK2B	-1.174755875	9.953529507	-21.98994661	2.29E-85	2.97E-84	183.3233402	down	LUAD
GNG4	2.092644474	5.827259978	21.88256629	1.04E-84	1.27E-83	181.7714398	up	LUAD
CREB3L4	1.34845919	9.331437845	21.31649399	2.91E-81	3.39E-80	173.9291422	up	LUAD
PLCB2	-1.532288292	9.841223791	-21.12214666	4.39E-80	4.85E-79	171.1820639	down	LUAD
FAS	-1.15551892	9.493454248	-21.08418694	7.44E-80	7.83E-79	170.6676947	down	LUAD
IL1R1	-1.279299517	11.07948409	-21.07519429	8.43E-80	8.47E-79	170.4844805	down	LUAD
PIK3R2	1.07216358	9.626620771	20.99181196	2.69E-79	2.59E-78	169.3857254	up	LUAD
NFATC1	-1.002282716	8.54842608	-20.92639221	6.68E-79	6.15E-78	168.5290791	down	LUAD
RAC3	1.829373839	8.632978269	20.78921695	4.48E-78	3.96E-77	166.6658623	up	LUAD
MAPK13	1.086494195	10.83443966	20.5738866	8.82E-77	7.50E-76	163.5666632	up	LUAD
CREB5	-1.384940569	7.280140768	-20.46248808	4.11E-76	3.36E-75	162.1587885	down	LUAD
ITPR1	-1.158967124	9.11992924	-20.20046539	1.51E-74	1.19E-73	158.4850693	down	LUAD
ROCK1	-1.012841429	9.275787616	-19.80993693	3.16E-72	2.33E-71	153.1424775	down	LUAD
AKAP13	-1.166587801	11.05423285	-19.39068708	9.37E-70	6.47E-69	147.3947668	down	LUAD
CDK4	1.006491244	11.81411482	18.89505159	7.37E-67	4.79E-66	140.7292974	up	LUAD
GNGT1	1.075786845	4.880057369	18.71009816	8.72E-66	5.51E-65	138.127045	up	LUAD
ADCY3	-1.052632959	10.244209	-18.57514032	5.26E-65	3.23E-64	136.5097433	down	LUAD
E2F1	1.397286643	8.090849742	18.52067912	1.08E-64	6.47E-64	135.9380222	up	LUAD
ARHGEF1	-1.159192159	11.79665745	-18.25821998	3.49E-63	1.98E-62	132.2699958	down	LUAD
CDKN2A	2.31181427	8.15674258	17.63455404	1.23E-59	6.62E-59	124.3035576	up	LUAD
TP53	1.111954278	9.820932008	17.5071943	6.40E-59	3.37E-58	122.5522465	up	LUAD
CXCL12	-1.263947433	9.966384432	-17.28082278	1.19E-57	6.11E-57	119.6250916	down	LUAD
CDKN1A	-1.036243915	11.82510681	-16.75180183	1.02E-54	4.90E-54	112.8239258	down	LUAD
IL6	-2.037642942	8.971764083	-16.64840364	3.78E-54	1.78E-53	111.6431917	down	LUAD
NFKBIA	-1.028599317	13.30833754	-16.03900971	7.74E-51	3.56E-50	103.8756509	down	LUAD
PLCB4	-1.275865376	6.901710938	-15.89072115	4.84E-50	2.18E-49	102.2775485	down	LUAD
CX3CL1	-1.35954985	10.46262509	-14.68010482	1.07E-43	4.45E-43	87.57790597	down	LUAD
ADCY5	-1.217399337	6.748158775	-14.38598872	3.35E-42	1.32E-41	84.28975761	down	LUAD
MAPK12	-1.048866929	8.519577167	-14.28736471	1.05E-41	4.08E-41	83.10435266	down	LUAD
CCND1	1.008308427	11.19121049	13.10213349	6.88E-36	2.41E-35	69.66694781	up	LUAD
ADCY4	-3.86316013	8.65072024	-54.86720784	3.59E-279	7.93E-277	629.3251559	down	LUSC
CALML3	6.972536309	8.696846762	49.64829748	2.02E-251	2.24E-249	565.3379305	up	LUSC
GNG11	-2.478799728	8.975403415	-47.55484718	7.13E-240	5.25E-238	538.8701161	down	LUSC
HLA.E	-1.562517631	14.42090633	-39.60276863	6.73E-194	3.72E-192	432.9105834	down	LUSC
GNG4	3.349856099	6.62159025	37.77743898	6.59E-183	2.91E-181	407.6477103	up	LUSC
CDK4	1.911647914	12.36552647	34.88875726	3.10E-165	1.14E-163	366.9627025	up	LUSC
BID	1.960859679	10.83795613	34.70723871	4.10E-164	1.29E-162	364.4176424	up	LUSC
BAK1	1.401384042	9.976509151	33.96740025	1.55E-159	4.29E-158	353.897751	up	LUSC
PLCB2	-2.196002888	9.49195219	-33.1687024	1.42E-154	3.48E-153	342.4940018	down	LUSC
CASP3	1.269522908	9.590076283	32.85545403	1.27E-152	2.80E-151	338.0022251	up	LUSC
CYCS	1.66774462	11.89489499	32.4699871	3.20E-150	6.43E-149	332.4108444	up	LUSC
GNGT1	1.670136009	5.244035209	32.19604006	1.64E-148	3.02E-147	328.3191749	up	LUSC
CALR	1.388467264	14.62557595	31.23642029	1.65E-142	2.80E-141	314.5938066	up	LUSC
ITPR1	-1.472784378	8.940585485	-30.85453294	4.07E-140	6.43E-139	309.2296915	down	LUSC
PIK3R2	1.833137377	10.06329524	30.77000292	1.38E-139	2.03E-138	307.9824152	up	LUSC
IL1R1	-1.779577531	10.80980152	-29.85948568	7.13E-134	9.85E-133	294.7872508	down	LUSC
E2F2	1.704157527	6.564618907	29.03227696	1.12E-128	1.38E-127	282.8649275	up	LUSC
EIF4EBP1	2.441963586	11.72081999	29.00067431	1.77E-128	2.06E-127	282.369332	up	LUSC
NRAS	1.375389164	9.649673029	28.89744397	7.88E-128	8.71E-127	280.9333943	up	LUSC
RAC3	2.48415273	8.992165898	28.79458737	3.49E-127	3.67E-126	279.4955845	up	LUSC
AKAP13	-1.605450282	10.81154576	-28.30557817	4.12E-124	4.14E-123	272.321274	down	LUSC
E2F1	1.95870711	8.390609908	28.25057484	9.13E-124	8.77E-123	271.6470328	up	LUSC
PTGER2	-1.528789379	6.885815971	-27.57991689	1.49E-119	1.37E-118	261.9206969	down	LUSC
ADCY6	-1.538917079	9.008050293	-27.53815353	2.72E-119	2.40E-118	261.3035027	down	LUSC
PDIA3	1.234541406	13.86117187	26.68665129	5.94E-114	5.05E-113	248.8756337	up	LUSC
RAC1	1.093761331	13.41530691	25.65017473	1.80E-107	1.47E-106	233.9684175	up	LUSC
PDGFRA	-2.012054681	9.517975946	-25.42102927	4.83E-106	3.82E-105	230.7987482	down	LUSC
PRKCB	-1.28518343	7.34620697	-24.47673382	3.59E-100	2.74E-99	217.345057	down	LUSC
GSK3B	1.247346359	9.830914887	24.21529484	1.50E-98	1.07E-97	213.5523344	up	LUSC
IL10RA	-1.4001997	9.249619264	-24.13865311	4.46E-98	3.08E-97	212.4809065	down	LUSC
CRKL	1.281529302	10.29440635	23.11428024	9.13E-92	5.76E-91	197.9280035	up	LUSC
FAS	-1.211007039	9.501256752	-22.41120737	1.81E-87	1.11E-86	188.0683162	down	LUSC
GNG7	-1.310091526	6.721757074	-22.17983058	4.62E-86	2.76E-85	184.8740687	down	LUSC
FADD	1.484803978	9.297270181	22.17759222	4.77E-86	2.77E-85	184.8275426	up	LUSC
HLA.F	-1.172889666	12.51398297	-22.09343364	1.55E-85	8.76E-85	183.5239955	down	LUSC
MAPK13	1.22154958	10.89873859	21.99481495	6.13E-85	3.39E-84	182.2117452	up	LUSC
IL6R	-1.176218057	8.707683105	-21.4916032	6.73E-82	3.63E-81	175.2939165	down	LUSC
PIK3CB	1.074470183	9.393916787	21.09891436	1.54E-79	7.90E-79	169.8469051	up	LUSC
ADCY9	-1.075505812	8.432399816	-20.91038492	2.06E-78	1.04E-77	167.2920252	down	LUSC
ARHGEF1	-1.268518164	11.7675272	-20.83918422	5.49E-78	2.70E-77	166.1819123	down	LUSC
NFKBIA	-1.241741565	13.2187767	-20.66100412	6.34E-77	3.04E-76	163.6995593	down	LUSC
ROCK1	-1.009698989	9.295418983	-20.61088989	1.26E-76	5.92E-76	163.1434838	down	LUSC
CALML5	3.004883261	7.075073508	20.18716488	4.09E-74	1.88E-73	157.3178876	up	LUSC
CDKN2A	3.375891412	8.756728239	20.15082449	6.70E-74	3.02E-73	156.9141214	up	LUSC
ITGB3	-1.294423852	6.796809533	-19.90146288	1.97E-72	8.54E-72	153.5406536	down	LUSC
HRAS	1.167411643	11.6467555	19.84495511	4.23E-72	1.80E-71	152.6690322	up	LUSC
CXCR2	-1.614412599	6.683260793	-19.69440044	3.23E-71	1.35E-70	150.7307742	down	LUSC
MAP2K6	1.327952523	7.484312141	18.79613707	5.30E-66	2.13E-65	138.8039908	up	LUSC
E2F3	1.048312275	8.284900476	18.56969545	1.06E-64	4.17E-64	135.8192088	up	LUSC
CXCL12	-1.464786067	9.871141756	-18.56599241	1.11E-64	4.30E-64	135.6657703	down	LUSC
PLCB1	1.263498384	7.970899066	17.85527065	1.20E-60	4.50E-60	126.5116138	up	LUSC
PTGER1	-1.032161702	5.669586198	-17.66307696	1.44E-59	5.32E-59	123.8528928	down	LUSC
AKT3	-1.240984174	8.560615086	-17.60810954	2.93E-59	1.04E-58	123.2674478	down	LUSC
CREB3L4	1.028527636	9.140015134	17.44796817	2.30E-58	8.06E-58	121.1990719	up	LUSC
CDK6	1.10887884	8.030982105	17.03984827	4.19E-56	1.43E-55	116.0779318	up	LUSC
TP53	1.336757851	9.938173404	16.94203756	1.45E-55	4.85E-55	114.7273973	up	LUSC
PIK3CA	1.022104467	9.100260204	16.47770382	4.95E-53	1.61E-52	108.9527777	up	LUSC
MYC	1.27948529	11.33247484	16.23818653	9.74E-52	2.99E-51	105.8970527	up	LUSC
NFATC4	-1.139700997	10.07695577	-15.02067373	2.55E-45	7.05E-45	91.19096189	down	LUSC
EGFR	1.302544747	9.959126311	14.28622554	1.39E-41	3.69E-41	82.63604244	up	LUSC
CCL2	-1.086660261	11.88644855	-10.1957489	4.36E-23	7.90E-23	40.20882043	down	LUSC
IL6	-1.204666551	9.581736128	-9.18830215	3.09E-19	5.06E-19	31.51306171	down	LUSC
PDGFRA	-5.731768823	8.867800176	-46.82157203	2.10E-189	4.63E-187	423.0629329	down	OV
NFATC4	-4.451289439	10.73552551	-42.73212534	6.50E-173	7.18E-171	385.1408585	down	OV
ITPR1	-4.214979347	8.140646711	-41.92064769	1.55E-169	1.14E-167	377.3600626	down	OV
GNG11	-3.824539068	8.9289332	-38.21093672	1.23E-153	6.81E-152	340.8091006	down	OV
GNB5	-3.034254824	9.575624266	-34.24500076	8.14E-136	3.60E-134	299.8208555	down	OV
MAPK12	-3.735396402	7.977917295	-33.79914176	9.24E-134	3.41E-132	295.1081432	down	OV
GNB3	-3.979370951	7.24172433	-32.50465585	9.76E-128	3.08E-126	281.2551406	down	OV
CDKN1A	-3.410672099	10.95820255	-31.62534932	1.34E-123	3.71E-122	271.6674937	down	OV
MAPK11	-3.140825409	7.475728423	-31.61165568	1.56E-123	3.83E-122	271.5967585	down	OV
AKT3	-3.736998194	8.062149223	-30.55842054	1.58E-118	3.49E-117	260.076513	down	OV
ADCY3	-2.795676087	10.62831755	-30.4562536	4.86E-118	9.77E-117	258.895716	down	OV
ADCY6	-3.178100826	9.295799871	-30.36571248	1.32E-117	2.43E-116	257.9402711	down	OV
CASP9	-2.931368872	9.718299508	-29.05878884	2.57E-111	4.36E-110	243.4614615	down	OV
FAS	-2.64586384	9.442684523	-26.68678191	9.76E-100	1.54E-98	216.8388038	down	OV
GNG4	-3.957781195	7.690668629	-26.61161167	2.29E-99	3.37E-98	216.0081867	down	OV
PPP3CC	-2.031029237	8.557043326	-24.19579758	2.09E-87	2.88E-86	188.51982	down	OV
AKAP13	-2.205756411	9.995574454	-24.17068067	2.78E-87	3.62E-86	188.1799449	down	OV
TSC1	-2.227504854	8.812962591	-23.80463119	1.84E-85	2.26E-84	184.0319241	down	OV
GNG7	-2.858304903	7.603141383	-23.69383432	6.56E-85	7.63E-84	182.7872483	down	OV
CDKN2A	6.609488884	12.18020643	23.30027825	5.98E-83	6.60E-82	178.287411	up	OV
RAF1	-1.758905988	11.41985211	-23.2610733	9.37E-83	9.86E-82	177.7113081	down	OV
ADCY4	-2.726300587	8.011469077	-22.84317358	1.13E-80	1.14E-79	173.0420282	down	OV
ARHGEF1	-2.006673754	11.29207269	-22.47068776	8.10E-79	7.78E-78	168.654478	down	OV
ADCY2	-3.319419833	6.383044867	-22.43401055	1.23E-78	1.14E-77	168.390714	down	OV
ADCY7	-2.420657974	8.537056314	-22.20750188	1.66E-77	1.46E-76	165.7515766	down	OV
GNA12	-1.974796295	10.23557677	-21.6294338	1.25E-74	1.06E-73	159.0811862	down	OV
ATF4	-1.39141098	13.61152883	-21.4624119	8.45E-74	6.91E-73	157.0329641	down	OV
E2F2	1.996471383	7.27988927	21.07072585	7.46E-72	5.89E-71	152.7555511	up	OV
ADCY9	-2.070396582	8.157386626	-20.47323322	6.85E-69	5.05E-68	145.9728613	down	OV
JAK1	-1.693516784	10.8384636	-20.48287869	6.14E-69	4.68E-68	145.9719314	down	OV
BID	2.176606016	10.84101835	19.53643861	2.90E-64	2.07E-63	135.3677152	up	OV
PPP3CB	-1.508146578	10.36853722	-18.89178725	4.23E-61	2.92E-60	127.9839248	down	OV
ROCK1	-1.663672581	9.256159246	-18.87583354	5.07E-61	3.39E-60	127.8435704	down	OV
GNA11	-1.544922778	10.3411432	-18.81242346	1.04E-60	6.73E-60	127.0917011	down	OV
RPS6KB1	-1.694965952	9.0475871	-18.71302364	3.17E-60	2.00E-59	126.0236868	down	OV
CXCR4	2.802550111	11.58118691	18.27367994	4.39E-58	2.70E-57	121.1494759	up	OV
ADCY5	-2.352503177	8.473202239	-17.93083796	2.02E-56	1.21E-55	117.2951838	down	OV
IKBKB	-1.578773934	10.46779172	-17.7658737	1.27E-55	7.39E-55	115.3928675	down	OV
BAK1	1.59494967	10.62512432	17.52586463	1.83E-54	1.03E-53	112.838373	up	OV
CREB3L2	-1.626391115	9.652580604	-16.87364626	2.43E-51	1.34E-50	105.5882015	down	OV
PIK3R1	-2.095499722	9.550918603	-16.59847792	4.94E-50	2.66E-49	102.580706	down	OV
EGFR	-1.836091382	8.486750972	-16.33647263	8.58E-49	4.51E-48	99.79615858	down	OV
TNF	2.215451583	7.460909885	16.22839707	2.77E-48	1.42E-47	98.60387386	up	OV
PRKCA	-1.90287098	8.131944644	-15.93046962	6.94E-47	3.49E-46	95.43839006	down	OV
SRC	-1.75254547	10.30909367	-15.82729241	2.11E-46	1.03E-45	94.22079697	down	OV
NFKBIA	-1.361637079	13.04883903	-15.4594213	1.08E-44	5.20E-44	90.15337063	down	OV
IKBKG	-1.173789953	9.825992314	-15.40520878	1.93E-44	9.07E-44	89.7498502	down	OV
E2F3	1.702779619	8.606024138	15.37398849	2.69E-44	1.24E-43	89.55662306	up	OV
GNAI1	-1.800471645	8.950113127	-15.24978979	1.01E-43	4.54E-43	88.13281756	down	OV
ROCK2	-1.447440078	8.802807797	-15.18683332	1.96E-43	8.67E-43	87.49134359	down	OV
TRAF5	-1.589440154	8.751855556	-14.53627789	1.82E-40	7.88E-40	80.68215561	down	OV
CCL3	2.13268333	8.779602794	14.42661449	5.68E-40	2.41E-39	79.62041802	up	OV
PRKACA	-1.220303528	12.02962404	-14.19980358	5.93E-39	2.47E-38	77.03898478	down	OV
STAT3	-1.151957931	11.9077892	-14.17059563	8.01E-39	3.28E-38	76.74963162	down	OV
IL1B	1.887641413	7.903689651	14.09756309	1.70E-38	6.82E-38	76.19912845	up	OV
NFKB1	-1.131438765	9.761720628	-13.81587458	3.03E-37	1.19E-36	73.24552974	down	OV
GNG5	1.108401696	13.60885208	13.60993374	2.44E-36	9.48E-36	71.04144451	up	OV
TAPBP	1.104185829	12.50184751	13.50135906	7.31E-36	2.79E-35	70.01997089	up	OV
NRAS	1.369152433	10.18008218	13.3654627	2.86E-35	1.07E-34	68.82014648	up	OV
TSC2	-1.272039407	11.99665458	-13.09854036	4.11E-34	1.51E-33	65.9391042	down	OV
E2F1	1.719846209	9.735360872	12.96202283	1.59E-33	5.75E-33	64.8868212	up	OV
CCL2	2.097139677	11.38350832	12.72697872	1.60E-32	5.60E-32	62.46605594	up	OV
ITGAV	-1.294865032	10.15204976	-12.71209154	1.85E-32	6.38E-32	62.25744135	down	OV
PLCB3	-1.118616377	9.664584789	-12.41657405	3.26E-31	1.11E-30	59.42574036	down	OV
TBK1	-1.033467759	9.299766062	-12.37859863	4.71E-31	1.58E-30	59.08767042	down	OV
GNG2	-1.422742255	8.030801802	-12.30093519	9.94E-31	3.28E-30	58.4358388	down	OV
CCL5	2.213567315	9.51695789	11.61364693	6.61E-28	2.12E-27	52.03116647	up	OV
CTNNB1	-1.039266417	12.73076282	-11.60541029	7.14E-28	2.25E-27	51.61105965	down	OV
CASP8	1.104421001	10.209244	11.55473579	1.14E-27	3.56E-27	51.39078324	up	OV
PTGER1	1.698377591	7.050367495	11.53567638	1.36E-27	4.19E-27	51.16734028	up	OV
CCL4	1.762551862	9.072162063	11.22246355	2.43E-26	7.36E-26	48.45335443	up	OV
CXCL12	-1.996080994	10.44561746	-11.1251275	5.89E-26	1.74E-25	47.33402902	down	OV
PRKACB	-1.128466118	8.478554537	-11.03548646	1.33E-25	3.85E-25	46.68797434	down	OV
CCND1	2.413362821	10.60221561	10.96186788	2.57E-25	7.38E-25	46.07783769	up	OV
CCR1	1.267336893	7.838460249	10.86932115	5.90E-25	1.67E-24	45.23294422	up	OV
RAC3	1.698236536	10.0305653	10.7242657	2.15E-24	6.01E-24	43.97242868	up	OV
PIK3CD	-1.181931044	8.443815195	-10.43882871	2.64E-23	7.30E-23	41.4307077	down	OV
CALML6	-1.126200333	5.758929216	-10.35269697	5.59E-23	1.53E-22	40.68136227	down	OV
EIF4EBP1	1.171045133	12.25668334	10.19387044	2.20E-22	5.93E-22	39.18098363	up	OV
GNG8	-1.253152963	5.592167655	-10.12355684	4.02E-22	1.06E-21	38.71725375	down	OV
CCL4L2	1.503586538	8.498698845	8.903856076	8.83E-18	2.10E-17	28.89272186	up	OV
RAC2	1.193049205	9.842969454	8.892118909	9.68E-18	2.28E-17	28.7726442	up	OV
ITPR2	-1.096822035	7.838825865	-8.544444038	1.41E-16	3.22E-16	26.16302756	down	OV
CXCL8	1.649259252	8.570221652	8.301547501	8.78E-16	1.92E-15	24.34435694	up	OV
PIK3R3	1.033355447	9.12466378	7.353742148	7.47E-13	1.47E-12	17.728655	up	OV
PTGER2	-1.146470523	7.833721999	-6.975306072	9.24E-12	1.79E-11	15.2396656	down	OV
IFNA2	-2.41495928	5.706635491	-42.07505338	1.09E-140	1.08E-138	311.2356645	down	PAAD
IFNA7	-2.41760689	5.706165031	-42.04543467	1.34E-140	1.08E-138	311.0257896	down	PAAD
IFNA4	-2.416929283	5.707486022	-41.98249036	2.10E-140	1.08E-138	310.5794862	down	PAAD
PPP3R2	-2.413327593	5.71157031	-41.94962307	2.65E-140	1.08E-138	310.3463188	down	PAAD
IFNA14	-2.417515077	5.707381387	-41.93897648	2.86E-140	1.08E-138	310.2706769	down	PAAD
IFNA6	-2.413176103	5.707423739	-41.91482406	3.40E-140	1.08E-138	310.0991862	down	PAAD
IFNA10	-2.414584319	5.703825624	-41.90815503	3.56E-140	1.08E-138	310.0517661	down	PAAD
IFNA16	-2.413981077	5.70189469	-41.89457804	3.92E-140	1.08E-138	309.9552947	down	PAAD
IFNA17	-2.414795383	5.708638496	-41.87865122	4.39E-140	1.08E-138	309.8422314	down	PAAD
PRKACG	-2.424537595	5.711841725	-41.8194059	6.69E-140	1.35E-138	309.4210714	down	PAAD
IFNA8	-2.409836232	5.706358572	-41.81876178	6.72E-140	1.35E-138	309.4164261	down	PAAD
IFNB1	-2.373518105	5.727493095	-41.74672992	1.12E-139	2.07E-138	308.9041501	down	PAAD
IFNA5	-2.400738364	5.731520814	-41.32566069	2.27E-138	3.87E-137	305.8957445	down	PAAD
IFNA21	-2.399999992	5.723969143	-41.30234446	2.69E-138	4.24E-137	305.7284471	down	PAAD
IFNA13	-2.359336403	5.742261785	-40.31505756	3.38E-135	4.98E-134	298.5927422	down	PAAD
CALML6	-3.222629475	6.765511647	-36.50881214	8.81E-123	1.22E-121	270.0414251	down	PAAD
ADCY8	-2.337153251	5.748377345	-36.17690109	1.16E-121	1.50E-120	267.4300448	down	PAAD
TSC1	-2.319265445	9.353132246	-36.13483249	1.61E-121	1.97E-120	267.122302	down	PAAD
TRAF5	-3.208438703	10.32391286	-34.95045419	1.77E-117	2.06E-116	257.7955383	down	PAAD
IFNA1	-2.230734664	5.798405285	-34.90347601	2.57E-117	2.84E-116	257.4226412	down	PAAD
CCR3	-1.970086479	5.976140488	-31.48909562	3.15E-105	3.31E-104	229.5932294	down	PAAD
ADCY9	-2.23039285	9.166219142	-31.08562653	9.30E-104	9.34E-103	226.2341923	down	PAAD
FASLG	-1.775182132	6.179660735	-30.37819541	3.70E-101	3.55E-100	220.2314918	down	PAAD
ADCY6	-2.391583104	10.64009913	-29.78188858	6.02E-99	5.54E-98	215.1203101	down	PAAD
RPS6KB1	-1.873855235	9.674063958	-29.17557442	1.12E-96	9.88E-96	209.9057942	down	PAAD
MTOR	-1.718181631	9.952659038	-28.88932643	1.34E-95	1.14E-94	207.4172188	down	PAAD
RAF1	-1.946045385	11.65789162	-28.33116189	1.74E-93	1.42E-92	202.5749496	down	PAAD
CASP9	-2.103030854	9.922324421	-27.79089424	2.00E-91	1.58E-90	197.7966621	down	PAAD
GNB3	-2.532007763	7.844544219	-27.18882678	4.13E-89	3.15E-88	192.5733913	down	PAAD
TSC2	-2.052587079	11.68142772	-27.15892451	5.39E-89	3.97E-88	192.2332594	down	PAAD
EIF4EBP1	-2.990259361	12.93318026	-26.95687211	3.26E-88	2.32E-87	190.4686825	down	PAAD
GNGT1	-1.993170484	5.931613269	-26.58688158	8.88E-87	6.13E-86	187.1012772	down	PAAD
RPS6KB2	-1.750104501	11.33570165	-26.51977156	1.62E-86	1.08E-85	186.5165126	down	PAAD
CALML3	-2.35082282	5.905459219	-26.04574499	1.15E-84	7.46E-84	182.234973	down	PAAD
PTGER4	-2.890513043	9.232650722	-26.02038329	1.44E-84	9.11E-84	182.0410597	down	PAAD
PPP3CC	-1.604032551	9.666724678	-25.43667211	2.84E-82	1.74E-81	176.739557	down	PAAD
IKBKB	-1.800827287	11.10275987	-25.29605135	1.02E-81	6.08E-81	175.4602232	down	PAAD
ADCY4	-2.223807773	9.430178257	-24.47223984	1.89E-78	1.10E-77	167.9424552	down	PAAD
PTGER1	-1.735199145	6.359126055	-24.2745709	1.16E-77	6.57E-77	166.136322	down	PAAD
GNG3	-1.922775128	6.537823348	-24.04573756	9.53E-77	5.27E-76	164.0416247	down	PAAD
AKT2	-1.779561837	12.08980508	-23.92787948	2.83E-76	1.52E-75	162.9581546	down	PAAD
RIPK1	-1.363974731	9.941960961	-23.5196102	1.23E-74	6.48E-74	159.1506634	down	PAAD
ADCY1	-2.588352045	7.159794305	-23.11692853	5.16E-73	2.65E-72	155.4908751	down	PAAD
SOS1	-1.470624279	9.170981578	-22.98435482	1.77E-72	8.90E-72	154.2205492	down	PAAD
GNG13	-1.786240823	6.06617214	-22.81275133	8.76E-72	4.30E-71	152.5863656	down	PAAD
E2F2	-1.333355925	6.392473236	-22.6017474	6.27E-71	3.01E-70	150.6428104	down	PAAD
MAPK14	-1.263768463	10.30632339	-22.59107309	6.92E-71	3.26E-70	150.512727	down	PAAD
ARHGEF11	-1.407613946	9.82991021	-22.54127425	1.10E-70	5.08E-70	150.0546813	down	PAAD
CALML5	-2.422129184	6.419898072	-22.36529921	5.71E-70	2.57E-69	148.4314115	down	PAAD
ADCY5	-2.330875123	8.685228163	-22.25176371	1.65E-69	7.30E-69	147.4221266	down	PAAD
CXCR2	-1.630670805	6.370888454	-22.24231121	1.80E-69	7.82E-69	147.2796933	down	PAAD
ATF4	-1.981925613	14.61438303	-21.7564936	1.72E-67	7.30E-67	142.8356337	down	PAAD
CHUK	-1.246610898	9.294993192	-21.67214016	3.79E-67	1.58E-66	141.9460289	down	PAAD
GNG7	-2.249478525	8.476803862	-21.52030982	1.58E-66	6.47E-66	140.5781952	down	PAAD
CXCL12	-3.019489155	11.76038902	-21.48870429	2.13E-66	8.55E-66	140.2154047	down	PAAD
PLCB1	-1.863533429	8.275067646	-21.46226189	2.73E-66	1.08E-65	140.0396114	down	PAAD
PTGER3	-2.055061571	8.036807241	-21.06269029	1.18E-64	4.56E-64	136.2885612	down	PAAD
PIK3CB	-1.395291029	10.19297015	-20.96896205	2.85E-64	1.09E-63	135.2852716	down	PAAD
ITPR2	-1.710965312	8.460940588	-20.70317488	3.50E-63	1.27E-62	132.8749099	down	PAAD
PPP3CB	-1.245579687	10.56420562	-20.70285576	3.52E-63	1.27E-62	132.7752835	down	PAAD
TNF	-1.376253618	6.567078763	-20.28327783	1.86E-61	6.62E-61	128.8540806	down	PAAD
HLA.A	1.760583403	14.8254116	20.19959932	4.10E-61	1.44E-60	128.1765887	up	PAAD
GNG8	-1.682197319	6.16054804	-20.15488078	6.27E-61	2.16E-60	127.6092213	down	PAAD
MAPK13	-1.508952386	11.3296949	-20.09091627	1.15E-60	3.90E-60	127.0055393	down	PAAD
SOS2	-1.177969864	9.342088508	-19.13472216	9.94E-57	3.33E-56	117.9705512	down	PAAD
IKBKG	-1.108307106	10.27101236	-19.01682412	3.04E-56	1.00E-55	116.8168711	down	PAAD
ATF6B	-1.228334933	11.89966388	-18.98409238	4.15E-56	1.35E-55	116.5373529	down	PAAD
CREB3L2	-1.06570394	10.07471007	-18.21438813	6.17E-53	1.97E-52	109.2152559	down	PAAD
CREB5	-1.529688345	7.974460317	-18.20254309	6.90E-53	2.18E-52	109.2046456	down	PAAD
RAC2	1.732299138	10.23643434	18.08816122	2.04E-52	6.35E-52	108.1013547	up	PAAD
MAP2K2	-1.461876349	12.93468534	-18.06903197	2.45E-52	7.51E-52	107.9047653	down	PAAD
CREB3L4	-1.376100229	10.27844468	-17.91646809	1.04E-51	3.15E-51	106.3806878	down	PAAD
RELA	-1.15443387	11.69378641	-17.59138204	2.26E-50	6.75E-50	103.3352148	down	PAAD
AKT1	-1.183339369	12.39165345	-17.31826241	3.00E-49	8.84E-49	100.7823588	down	PAAD
MAP2K6	-1.597573104	8.911827365	-17.27211145	4.64E-49	1.35E-48	100.3592337	down	PAAD
EGFR	-1.529930343	9.574903228	-17.23870863	6.36E-49	1.83E-48	99.99221803	down	PAAD
CRK	-1.018170146	10.34070766	-17.16228883	1.31E-48	3.71E-48	99.25908785	down	PAAD
MYC	-1.851423435	11.6611918	-16.98325787	7.11E-48	1.96E-47	97.59435625	down	PAAD
STAT3	-1.284054138	12.11016238	-16.9650231	8.44E-48	2.30E-47	97.43768415	down	PAAD
VEGFA	-1.719641509	12.76971901	-16.68161399	1.22E-46	3.26E-46	94.79455659	down	PAAD
MDM2	-1.345953376	11.17216656	-16.58913043	2.92E-46	7.69E-46	93.86461522	down	PAAD
IRF3	-1.352042781	12.33978821	-16.58406051	3.06E-46	7.97E-46	93.8610032	down	PAAD
ROCK1	-1.077381332	9.549282538	-16.37760748	2.14E-45	5.49E-45	91.89949752	down	PAAD
PRKCG	-1.657770349	6.510442621	-15.99003986	8.12E-44	2.04E-43	88.27712244	down	PAAD
RHEB	-1.133660921	12.46693377	-15.83870342	3.35E-43	8.31E-43	86.88397025	down	PAAD
GNA11	-1.030550374	10.98764996	-15.8346568	3.48E-43	8.53E-43	86.79221947	down	PAAD
IL6R	-1.351908178	8.649132034	-15.05282841	5.03E-40	1.20E-39	79.61204629	down	PAAD
MAPK11	-1.171127621	8.805147719	-14.80710666	4.88E-39	1.15E-38	77.33484847	down	PAAD
CXCR4	1.773102934	10.61455439	14.76655186	7.09E-39	1.65E-38	76.97747635	up	PAAD
ARHGEF1	-1.197644775	12.24968414	-14.58670544	3.71E-38	8.29E-38	75.28372776	down	PAAD
ITPR1	-1.080445506	8.703020381	-14.41061513	1.87E-37	4.13E-37	73.70177808	down	PAAD
NFKBIA	-1.154872455	12.85177738	-14.35270944	3.18E-37	6.89E-37	73.16883783	down	PAAD
AKAP13	-1.014471511	11.69687831	-13.53019154	5.58E-34	1.16E-33	65.67040683	down	PAAD
SRC	-1.061312504	11.68181035	-13.28270195	5.15E-33	1.05E-32	63.45584363	down	PAAD
HLA.B	1.222206559	15.30191732	12.92272269	1.27E-31	2.51E-31	60.43553205	up	PAAD
B2M	1.272524825	17.791817	12.74524825	6.11E-31	1.19E-30	58.94504153	up	PAAD
MAPK12	-1.054284875	8.519023628	-11.86335663	1.32E-27	2.46E-27	51.1169063	down	PAAD
CREB3L3	-1.398345348	6.574490304	-11.57038767	1.60E-26	2.88E-26	48.58918576	down	PAAD
CCL5	1.214249418	9.431439959	10.786043	1.12E-23	1.95E-23	42.10235345	up	PAAD
GNAO1	-1.129667052	7.993120535	-9.963486343	8.40E-21	1.39E-20	35.55655354	down	PAAD
CREB3L1	-1.281004634	12.00243604	-9.528296725	2.48E-19	3.92E-19	32.1347053	down	PAAD
GNG4	-1.19384783	8.007731481	-9.481708949	3.55E-19	5.53E-19	31.84615267	down	PAAD
CCL2	-1.231229929	11.88519757	-7.770918456	8.32E-14	1.19E-13	19.54423636	down	PAAD
TRAF5	-1.999871875	8.212716437	-25.24697754	1.15E-98	1.67E-96	214.2541275	down	PRAD
NFATC4	-2.545298907	10.01725236	-25.22537227	1.51E-98	1.67E-96	213.8842862	down	PRAD
CALR	1.303091885	15.46667507	24.94353162	5.58E-97	4.11E-95	210.197336	up	PRAD
ADCY5	-1.986148979	8.839126829	-23.06731172	1.42E-86	7.86E-85	186.4211942	down	PRAD
ADCY3	-1.743699682	9.957824957	-22.92539261	8.66E-86	3.83E-84	184.5637851	down	PRAD
PDIA3	1.286085663	15.12787989	22.87637831	1.62E-85	5.95E-84	183.8337599	up	PRAD
GNB3	-2.456698945	6.844217767	-22.79920813	4.31E-85	1.36E-83	183.0606472	down	PRAD
ADCY4	-2.394165444	8.488618401	-22.248539	4.70E-82	1.30E-80	176.0372296	down	PRAD
GNAO1	-1.808041689	7.672389103	-21.33839746	4.67E-77	1.15E-75	164.6052146	down	PRAD
GNG11	-1.256771038	8.893020111	-19.577054	1.68E-67	3.38E-66	142.5880263	down	PRAD
PDGFRA	-1.688160503	8.169991282	-18.67234716	1.14E-62	1.93E-61	131.5266507	down	PRAD
PRKCA	-1.414388663	8.308297142	-18.41440676	2.63E-61	4.15E-60	128.3962852	down	PRAD
PIK3CD	-1.190290941	7.408326972	-18.09706551	1.23E-59	1.82E-58	124.622221	down	PRAD
FAS	-1.183676267	8.877768279	-17.95955395	6.49E-59	8.96E-58	122.8653185	down	PRAD
PIK3R1	-1.206528906	9.721056855	-17.40253422	5.17E-56	6.72E-55	116.14562	down	PRAD
GNG2	-1.196272972	8.013414809	-16.65839198	3.45E-52	3.63E-51	107.4959077	down	PRAD
IKBKB	-1.158087513	10.69048418	-16.61519802	5.72E-52	5.75E-51	106.8092785	down	PRAD
ITGB3	-1.351290207	6.976759909	-16.53372337	1.49E-51	1.43E-50	106.0660142	down	PRAD
CREB3L4	1.299464061	13.60645001	16.12129244	1.80E-49	1.53E-48	100.9974368	up	PRAD
PPP3CA	1.285849044	12.45432849	15.66230118	3.54E-47	2.80E-46	95.78723493	up	PRAD
PTGER2	-1.276833928	7.910320771	-15.10102814	2.06E-44	1.47E-43	89.65630608	down	PRAD
ARHGEF1	-1.068675168	11.29260751	-14.5524665	9.28E-42	6.03E-41	83.34175214	down	PRAD
ITPR1	-1.348111164	9.813975268	-14.54427749	1.02E-41	6.41E-41	83.32863164	down	PRAD
RAC3	1.294232593	10.79274873	14.4450853	3.03E-41	1.86E-40	82.2602217	up	PRAD
PRKCB	-1.196334129	7.142383433	-14.3087081	1.35E-40	8.08E-40	80.92969	down	PRAD
CALML6	-1.358515674	6.041985007	-14.18772877	5.07E-40	2.95E-39	79.51804609	down	PRAD
CX3CL1	-1.124625149	10.57424846	-13.32450483	5.30E-36	2.54E-35	70.18354839	down	PRAD
CREB5	-1.0851082	6.473763173	-13.25662738	1.08E-35	5.09E-35	69.64730017	down	PRAD
CREB3L1	1.055390965	12.82720263	13.18028355	2.41E-35	1.11E-34	68.61565824	up	PRAD
CXCL12	-1.236315164	9.996077907	-13.12444852	4.32E-35	1.95E-34	68.12384688	down	PRAD
PTGER3	-1.049107958	6.645084315	-12.85317676	7.22E-34	3.13E-33	65.48693533	down	PRAD
PLCB2	-1.040788303	8.263722348	-12.65897626	5.31E-33	2.21E-32	63.47813317	down	PRAD
VEGFA	-1.424998755	12.39558697	-11.35424059	2.16E-27	7.23E-27	50.37848001	down	PRAD
GNG13	1.015067044	6.10796483	11.3252747	2.85E-27	9.39E-27	50.09040912	up	PRAD
MAP2K6	1.048668322	8.790187307	10.46383086	8.53E-24	2.58E-23	42.47370305	up	PRAD
PTGS2	-1.269200244	8.956740287	-9.59250481	1.78E-20	4.80E-20	34.76473487	down	PRAD
CALML3	-1.091516374	6.478626493	-9.535129519	2.90E-20	7.72E-20	34.37046451	down	PRAD
EGFR	-5.434343134	9.491089506	-98.63935954	0	0	1362.313709	down	SKCM
IL1R1	-3.766637925	10.32345554	-49.79720335	7.14E-301	7.89E-299	678.9260408	down	SKCM
CCL5	3.836667533	7.915321898	49.27337069	5.00E-297	3.68E-295	669.9824404	up	SKCM
GNAI1	-2.622144962	10.33395993	-48.69858654	8.57E-293	4.73E-291	660.2716145	down	SKCM
RAF1	-1.402372635	11.73182633	-47.61840498	8.52E-285	3.77E-283	641.7755265	down	SKCM
CCL3	3.074839801	7.017197916	47.14233591	2.96E-281	1.09E-279	633.6777353	up	SKCM
TSC1	-1.772267152	9.331665472	-45.48219777	7.87E-269	2.48E-267	605.1480054	down	SKCM
CCL4	2.974165452	7.015632896	44.19475847	4.04E-259	1.12E-257	582.7254032	up	SKCM
CCL4L2	2.676807087	6.428055762	43.89581498	7.42E-257	1.82E-255	577.5493792	up	SKCM
MAPK13	-3.631522296	9.831539088	-43.75016462	9.43E-256	2.08E-254	575.0615725	down	SKCM
NFKBIA	-2.386026426	12.42020526	-42.35910022	3.59E-245	7.22E-244	550.5371075	down	SKCM
NFATC4	-3.078410374	10.70111311	-42.08959033	4.10E-243	7.55E-242	545.8850806	down	SKCM
CALML6	-1.735382362	6.207131587	-41.15275247	6.03E-236	1.02E-234	529.2948639	down	SKCM
GNB3	-2.077457574	7.207210127	-38.48512602	2.03E-215	3.21E-214	482.1640523	down	SKCM
ARHGEF12	-1.458751493	10.37838456	-38.42753897	5.65E-215	8.33E-214	481.0528383	down	SKCM
CCR5	1.668463008	5.948320861	37.44412643	2.25E-207	3.11E-206	463.6492731	up	SKCM
PIK3R1	-2.102332583	10.08953893	-37.25356025	6.72E-206	8.73E-205	460.2158947	down	SKCM
TNFRSF1A	-1.278519902	12.50837272	-37.09084677	1.22E-204	1.50E-203	457.2190142	down	SKCM
IKBKB	-1.389723044	10.94842274	-36.9603961	1.25E-203	1.45E-202	454.911021	down	SKCM
PPP3CA	-1.451159069	9.570105633	-36.91622968	2.74E-203	3.03E-202	454.2252031	down	SKCM
CCR1	1.953171245	6.592577272	36.8740636	5.80E-203	6.11E-202	453.5178926	up	SKCM
PTK2B	-2.488627435	10.11988002	-36.72065562	8.94E-202	8.98E-201	450.7440467	down	SKCM
PDGFRA	-3.618742612	9.45489929	-35.85305438	4.67E-195	4.49E-194	435.3429896	down	SKCM
ADCY7	-1.94894249	8.905865429	-35.25435438	2.02E-190	1.86E-189	424.6892211	down	SKCM
GNG7	2.398301551	8.003276697	35.1350607	1.70E-189	1.50E-188	422.4920109	up	SKCM
MAPK14	-1.112214956	10.6172682	-35.00775655	1.64E-188	1.40E-187	420.1091881	down	SKCM
TRADD	-1.139599568	10.1246081	-34.88406359	1.49E-187	1.22E-186	417.9340185	down	SKCM
JAK1	-1.190783372	11.44935962	-34.33995637	2.43E-183	1.92E-182	408.1911003	down	SKCM
CDKN1A	-2.253899725	12.97562428	-34.28585952	6.38E-183	4.86E-182	407.2253036	down	SKCM
ADCY3	-1.489666945	10.9791505	-33.30526923	2.45E-175	1.80E-174	389.7816784	down	SKCM
ADCY4	-2.863851857	8.538440268	-32.8327381	1.09E-171	7.79E-171	381.5348013	down	SKCM
ROCK1	-1.565887445	9.425786147	-32.65551135	2.55E-170	1.76E-169	378.3608577	down	SKCM
PIK3CD	1.790400221	8.559746658	32.29699685	1.49E-167	9.95E-167	372.0081708	up	SKCM
RPS6KB1	-1.128631791	9.260675141	-32.26205842	2.76E-167	1.79E-166	371.376577	down	SKCM
PPP3CB	-1.152078563	10.13267281	-31.97953648	4.15E-165	2.62E-164	366.2727469	down	SKCM
GNA11	-1.052914279	10.95987617	-31.82632245	6.27E-164	3.85E-163	363.5147919	down	SKCM
ADCY1	2.096826888	6.438888469	31.42976779	7.04E-161	4.20E-160	356.6424439	up	SKCM
KRAS	-1.108426205	8.915417596	-31.1638373	7.77E-159	4.52E-158	351.9786692	down	SKCM
FAS	-2.230142616	9.310551055	-31.04691818	6.13E-158	3.48E-157	349.9084841	down	SKCM
CXCL12	-2.571670129	11.60154111	-30.88349905	1.10E-156	6.08E-156	346.8520264	down	SKCM
PTGER3	-2.460653206	7.269100336	-30.61033186	1.36E-154	7.35E-154	342.1375614	down	SKCM
GNG2	2.051058432	9.064914459	30.56740231	2.91E-154	1.53E-153	341.3988581	up	SKCM
GNG4	2.123687795	6.316689464	30.47927362	1.37E-153	7.06E-153	339.8622475	up	SKCM
PTGER4	-1.288757931	7.473478548	-30.0399787	3.14E-150	1.54E-149	332.2303777	down	SKCM
HLA.A	1.162888941	15.26243885	29.60370034	6.66E-147	3.13E-146	324.2982338	up	SKCM
PTGER2	-2.274189766	7.08285266	-28.47836256	2.30E-138	1.04E-137	304.798862	down	SKCM
CALML5	-7.49561174	10.82852698	-28.03943901	4.72E-135	2.08E-134	297.0756072	down	SKCM
CCL3L3	1.24786914	5.86978763	27.49818346	5.50E-131	2.38E-130	287.8101918	up	SKCM
RPS6KB2	-1.523618146	11.63255525	-27.40756928	2.63E-130	1.12E-129	286.1348976	down	SKCM
HRAS	-1.368180989	12.2931361	-27.10510619	4.80E-128	1.96E-127	280.9248482	down	SKCM
E2F1	1.508357919	8.495638161	27.09473851	5.74E-128	2.31E-127	280.9228086	up	SKCM
ROCK2	-1.399704195	9.023058541	-26.04769043	3.43E-120	1.31E-119	263.0568474	down	SKCM
CCR3	-1.01450556	5.337592717	-26.00921659	6.59E-120	2.47E-119	261.9938005	down	SKCM
CXCR2	-1.443084455	5.948027372	-25.99916671	7.82E-120	2.88E-119	261.9689138	down	SKCM
VEGFA	-1.869560822	11.49236482	-25.9431089	2.03E-119	7.30E-119	261.0920323	down	SKCM
CXCR4	2.351062369	8.591308772	25.75921714	4.59E-118	1.61E-117	258.1214996	up	SKCM
CALML4	-1.117925293	8.335088979	-25.71109144	1.04E-117	3.58E-117	257.4276604	down	SKCM
MYC	-1.59768968	12.61192379	-25.37863205	2.86E-115	9.71E-115	251.5366008	down	SKCM
GNB4	-1.043917368	9.75768677	-25.17958037	8.16E-114	2.73E-113	248.274842	down	SKCM
PIK3CA	-1.14412426	8.868834316	-25.12729403	1.97E-113	6.49E-113	247.5235585	down	SKCM
ITPR3	-1.468523556	10.77746032	-24.76454816	8.62E-111	2.76E-110	241.2563564	down	SKCM
CALML3	-4.408030832	8.571081491	-23.70694844	3.62E-103	1.13E-102	223.6794546	down	SKCM
CREB3L1	-2.50000888	8.674534012	-21.61879395	1.65E-88	4.61E-88	190.2231633	down	SKCM
ADCY8	-1.384853566	5.735800761	-21.12727323	3.80E-85	1.04E-84	182.1405434	down	SKCM
ADCY5	-1.246863855	6.382332575	-20.76852828	1.02E-82	2.70E-82	176.7316726	down	SKCM
PLCB2	1.285192948	8.016111577	19.5454053	1.38E-74	3.26E-74	158.2073444	up	SKCM
PRKACB	1.074244224	8.669807571	17.96243982	1.84E-64	3.66E-64	134.9152413	up	SKCM
PLCB4	-1.560816923	7.909806309	-17.89311493	4.97E-64	9.80E-64	134.0207676	down	SKCM
IL6	-1.482696002	7.635119762	-15.47074218	1.36E-49	2.42E-49	100.8715236	down	SKCM
EIF4EBP1	1.061304799	11.68896527	15.21643468	3.70E-48	6.49E-48	97.29343827	up	SKCM
GNG11	-1.141508234	9.419735204	-14.68400398	3.32E-45	5.68E-45	90.66303473	down	SKCM
HLA.G	1.018667241	6.031565041	14.64073379	5.72E-45	9.65E-45	90.12033175	up	SKCM
IL10RA	1.171428414	7.687507841	14.52455245	2.46E-44	4.12E-44	88.79110065	up	SKCM
NFATC2	1.048055785	7.382283185	13.19202641	2.46E-37	3.97E-37	72.74310476	up	SKCM
HLA.F	1.038996086	11.58722141	11.57975453	1.50E-29	2.32E-29	54.65578842	up	SKCM
CDKN2A	1.4317948	8.156892086	11.39059344	1.09E-28	1.65E-28	52.90172939	up	SKCM
ITGB3	1.097197814	8.402942683	11.17072303	1.06E-27	1.59E-27	50.64965668	up	SKCM
ADCY2	-1.057854191	7.503945743	-9.020270388	6.75E-19	9.16E-19	30.64068078	down	SKCM
CALML6	-1.97259851	5.623962452	-31.68482988	5.83E-132	1.29E-129	290.7226668	down	STAD
NFATC4	-3.362229724	9.27838041	-29.86869162	2.54E-122	2.80E-120	268.6502727	down	STAD
GNB3	-2.33174782	6.740729269	-28.09705214	8.10E-113	5.97E-111	246.809351	down	STAD
IFNA5	-1.193524186	5.087509588	-27.8285332	2.27E-111	1.25E-109	243.247416	down	STAD
PPP3R2	-1.15589069	5.07555531	-26.89951406	2.37E-106	1.05E-104	231.691613	down	STAD
IFNA4	-1.156640368	5.06402012	-26.88200345	2.95E-106	1.09E-104	231.4725746	down	STAD
IFNA16	-1.155448512	5.059549802	-26.83652583	5.21E-106	1.64E-104	230.905672	down	STAD
IFNA2	-1.150890334	5.061615092	-26.73720801	1.80E-105	4.96E-104	229.668343	down	STAD
IFNA14	-1.153004164	5.064844876	-26.58805319	1.15E-104	2.83E-103	227.8097657	down	STAD
IFNA17	-1.148885822	5.062514808	-26.52065541	2.67E-104	5.90E-103	226.969246	down	STAD
IFNA8	-1.148883285	5.06612827	-26.47808902	4.54E-104	9.13E-103	226.4388388	down	STAD
IFNA7	-1.149164036	5.063022766	-26.365952	1.84E-103	3.39E-102	225.0402443	down	STAD
IFNA6	-1.145262717	5.068979864	-26.29709796	4.35E-103	7.39E-102	224.1818949	down	STAD
ATF4	-1.824075997	13.80971244	-26.2814416	5.28E-103	8.34E-102	224.1407058	down	STAD
GNG7	-2.391719768	7.448320784	-26.18433236	1.78E-102	2.62E-101	223.0508476	down	STAD
IFNA10	-1.145252815	5.064947567	-26.14413198	2.93E-102	4.05E-101	222.2732677	down	STAD
ADCY8	-1.201855677	5.103485671	-26.05548368	8.87E-102	1.15E-100	221.1717452	down	STAD
IFNA21	-1.154877622	5.104463969	-26.00321361	1.70E-101	2.09E-100	220.5184702	down	STAD
IFNB1	-1.11105722	5.09270601	-25.98177392	2.23E-101	2.59E-100	220.2487432	down	STAD
IFNA13	-1.144134377	5.101173044	-25.69157272	8.35E-100	9.22E-99	216.6277159	down	STAD
ITPR1	-2.11681871	8.504400743	-25.42027951	2.47E-98	2.60E-97	213.5092739	down	STAD
MAPK11	-2.046591926	7.879438504	-25.31611406	9.10E-98	9.14E-97	212.2321067	down	STAD
ADCY4	-2.381756278	8.798139559	-25.22807542	2.73E-97	2.63E-96	211.0872205	down	STAD
PRKACG	-1.091357029	5.109179812	-24.73679841	1.27E-94	1.17E-93	204.7027704	down	STAD
GNG3	-1.577285037	6.050077945	-24.61994223	5.46E-94	4.83E-93	203.3831957	down	STAD
PTGER3	-2.729323613	8.117054961	-23.94032945	2.66E-90	2.26E-89	195.024777	down	STAD
IKBKB	-1.668594612	10.19917175	-23.93339554	2.90E-90	2.37E-89	194.8464706	down	STAD
IFNA1	-1.07436707	5.122487991	-23.5526145	3.37E-88	2.66E-87	189.9214483	down	STAD
ADCY6	-2.015703033	9.914623453	-23.21577618	2.25E-86	1.71E-85	185.9122035	down	STAD
RAF1	-1.427669187	11.3237054	-22.94729905	6.38E-85	4.70E-84	182.5520539	down	STAD
IKBKG	-1.23867468	9.777568754	-21.56949449	1.72E-77	1.23E-76	165.4916418	down	STAD
TSC2	-1.492679204	11.09728999	-21.0617818	9.12E-75	6.30E-74	159.1983225	down	STAD
CASP9	-1.138997196	9.065357886	-21.00457176	1.85E-74	1.24E-73	158.5956822	down	STAD
GNAI1	-1.856624416	9.004578668	-20.04587507	2.37E-69	1.54E-68	146.8408864	down	STAD
PPP3CC	-1.260008386	9.11165825	-19.69239519	1.77E-67	1.11E-66	142.5406395	down	STAD
GNG8	-1.475288032	5.648459014	-19.29507674	2.19E-65	1.35E-64	137.5310647	down	STAD
ADCY5	-2.672329228	8.222971979	-18.51934319	2.51E-61	1.50E-60	128.4330192	down	STAD
BID	1.19254293	10.51333882	17.90844391	3.64E-58	2.06E-57	121.118387	up	STAD
CREB3	-1.057581964	10.80614217	-17.91110967	3.53E-58	2.05E-57	121.0719675	down	STAD
IL6R	-1.449503229	8.613999494	-17.67842782	5.54E-57	3.06E-56	118.4743467	down	STAD
MAPK12	-1.614313822	8.099069037	-16.7066605	4.78E-52	2.58E-51	107.1667754	down	STAD
GNG11	-1.363026457	8.885241132	-16.65506849	8.69E-52	4.57E-51	106.5173059	down	STAD
GNG13	-1.015984391	5.317417697	-16.32941963	3.70E-50	1.90E-49	102.4747708	down	STAD
ADCY2	-1.842132539	6.962405299	-16.25932697	8.27E-50	4.15E-49	101.9720565	down	STAD
TSC1	-1.067206914	9.05383436	-16.16369296	2.47E-49	1.21E-48	100.8698724	down	STAD
PDGFRA	-1.592565703	9.747580066	-16.06969484	7.22E-49	3.47E-48	99.71784652	down	STAD
NFKBIA	-1.032282644	12.64948613	-15.93058769	3.52E-48	1.65E-47	98.09335278	down	STAD
CXCL8	2.631748178	9.674718539	15.5084361	4.15E-46	1.87E-45	93.44266331	up	STAD
CREB3L4	-1.491869358	9.460978641	-15.4838564	5.47E-46	2.42E-45	93.13430041	down	STAD
CCL4L2	1.552200032	8.392427391	15.37002112	1.96E-45	8.49E-45	91.86055085	up	STAD
CDKN1A	-1.262800112	11.8476884	-15.21215349	1.14E-44	4.85E-44	90.04358895	down	STAD
ARHGEF1	-1.155303872	11.60514401	-15.171793	1.79E-44	7.46E-44	89.59854705	down	STAD
GNAO1	-2.184691256	7.927874894	-14.71923544	2.65E-42	1.05E-41	84.79052227	down	STAD
IL1R1	-1.3173217	10.29377842	-14.58342711	1.17E-41	4.55E-41	83.14049198	down	STAD
PRKACB	-1.265527679	9.523176937	-14.40488156	8.20E-41	3.12E-40	81.25540925	down	STAD
CALML5	-1.671855067	5.699571685	-14.08805429	2.51E-39	9.09E-39	77.69397556	down	STAD
CCND1	1.311788442	11.48860511	13.96690975	9.19E-39	3.27E-38	76.51729365	up	STAD
PLCB2	-1.038682768	8.590122028	-13.60340831	4.36E-37	1.48E-36	72.831176	down	STAD
TRAF5	-1.179790224	9.303608016	-13.60622157	4.23E-37	1.46E-36	72.76954088	down	STAD
ADCY1	-1.103946425	6.135196811	-13.10370043	8.03E-35	2.50E-34	67.40765269	down	STAD
CALML4	1.288011892	10.65882203	12.42118238	8.34E-32	2.49E-31	60.6339513	up	STAD
PTGER1	-1.242444477	6.977192021	-12.2166108	6.41E-31	1.84E-30	58.63567671	down	STAD
PTGER2	-1.200385512	8.447819818	-12.07059584	2.71E-30	7.69E-30	57.27657136	down	STAD
CXCL12	-1.357364987	10.0782746	-10.75392066	7.40E-25	1.88E-24	44.66680629	down	STAD
AKT3	-1.095203907	8.647173864	-10.49956323	7.44E-24	1.87E-23	42.54050002	down	STAD
CCL3	1.01119044	8.345538854	10.32678843	3.49E-23	8.67E-23	40.93994844	up	STAD
CALML3	-1.201637656	5.498009732	-9.737355126	5.96E-21	1.42E-20	35.57592437	down	STAD
CDKN2A	1.557788302	8.929425285	9.091726421	1.29E-18	2.80E-18	30.4895195	up	STAD
PPP3R2	-6.572596146	8.930722744	-44.37711367	1.92E-135	4.24E-133	299.2421799	down	TGCT
CASP9	-2.53102791	10.85581766	-41.18064756	6.38E-127	7.05E-125	279.6779237	down	TGCT
GNG7	-3.149474253	8.954444989	-40.62401274	2.17E-125	1.60E-123	276.165512	down	TGCT
GNA11	-3.011017681	11.71284192	-40.36515094	1.13E-124	6.25E-123	274.4851201	down	TGCT
PRKACA	-1.810440123	12.33402673	-39.20843174	1.98E-121	8.76E-120	267.0034764	down	TGCT
NFATC1	-2.126938812	9.759562679	-38.77186595	3.45E-120	1.27E-118	264.1979948	down	TGCT
PRKACG	-5.584269981	8.754739542	-38.73372335	4.43E-120	1.40E-118	263.8637853	down	TGCT
SOS2	-2.68123858	9.634586117	-38.06081911	3.79E-118	1.05E-116	259.5034906	down	TGCT
TSC1	-2.251540415	10.55373173	-37.54710107	1.17E-116	2.56E-115	256.0548424	down	TGCT
TSC2	-2.280224897	12.86048248	-37.5407632	1.22E-116	2.56E-115	255.9649865	down	TGCT
RELA	-1.368151729	11.41792837	-37.53428096	1.28E-116	2.56E-115	255.943457	down	TGCT
CREB3	-2.472158073	11.88383682	-37.48384068	1.79E-116	3.30E-115	255.596301	down	TGCT
ATF6B	-1.955414964	11.90603021	-36.58447332	7.87E-114	1.34E-112	249.5073399	down	TGCT
IKBKB	-1.629665318	11.11095592	-36.5381836	1.08E-113	1.68E-112	249.2073234	down	TGCT
CALML6	-2.724353615	7.521254303	-36.53039013	1.14E-113	1.68E-112	249.1701974	down	TGCT
CCR5	2.498147293	7.284231488	35.94967324	6.12E-112	8.45E-111	245.1748052	up	TGCT
CCL5	4.394686176	9.342962518	35.65923051	4.55E-111	5.92E-110	243.155204	up	TGCT
CCR1	2.380460145	7.589704783	35.60193034	6.77E-111	8.32E-110	242.775478	up	TGCT
MAPK13	-3.405325193	10.87497342	-35.0529008	3.11E-109	3.62E-108	238.9640931	down	TGCT
TRAF5	-2.00906101	9.857831104	-35.04241065	3.35E-109	3.70E-108	238.9059003	down	TGCT
GNAO1	-3.194106947	10.00067237	-34.80906627	1.72E-108	1.81E-107	237.2723324	down	TGCT
ADCY5	-3.279280279	9.195220891	-33.9346566	8.43E-106	8.47E-105	231.0789958	down	TGCT
ADCY2	-3.431125481	8.109327485	-33.92611684	8.96E-106	8.61E-105	230.9801454	down	TGCT
SRC	-2.361371235	11.64549269	-33.8198723	1.91E-105	1.76E-104	230.1961145	down	TGCT
GNG3	-4.23070933	8.544082547	-33.78868809	2.39E-105	2.11E-104	229.9683791	down	TGCT
PPP3CC	-2.708447045	11.13290598	-33.34685787	5.71E-104	4.86E-103	226.8203271	down	TGCT
GNG2	-4.080748029	11.93954502	-33.14855504	2.39E-103	1.96E-102	225.3756223	down	TGCT
AKAP13	-1.337041971	11.35791367	-32.218659	2.11E-100	1.66E-99	218.5873403	down	TGCT
NFATC4	-2.93909325	12.38360756	-31.98480297	1.18E-99	8.99E-99	216.8455427	down	TGCT
ARHGEF11	-2.021257513	11.65168002	-31.31953149	1.64E-97	1.21E-96	211.9186464	down	TGCT
AKT3	-2.016279992	9.853161501	-30.61728324	3.20E-95	2.28E-94	206.7164086	down	TGCT
RAC2	3.103808289	9.84596363	30.29414058	3.69E-94	2.55E-93	204.2646049	up	TGCT
ADCY4	-2.487982813	9.209545214	-29.93256713	5.79E-93	3.88E-92	201.5383349	down	TGCT
CCL3	3.200210935	8.683092125	28.85211871	2.38E-89	1.55E-88	193.1306991	up	TGCT
BCAR1	-2.194933599	11.82200552	-28.5853282	1.90E-88	1.20E-87	191.0304708	down	TGCT
NFATC3	-2.523643482	10.73905776	-28.37766309	9.65E-88	5.93E-87	189.4576984	down	TGCT
ITPR1	-1.862570034	9.375605497	-27.31584865	4.23E-84	2.52E-83	181.128256	down	TGCT
MAPK3	-1.346681593	12.42218779	-27.15407616	1.54E-83	8.93E-83	179.7060607	down	TGCT
FAS	-1.741480809	9.02232218	-26.72511839	4.76E-82	2.70E-81	176.4197083	down	TGCT
PPP3CB	-1.282459785	11.14691188	-26.2871998	1.63E-80	8.98E-80	172.7773994	down	TGCT
CXCR4	2.468789719	10.38469107	26.10694758	6.99E-80	3.77E-79	171.3691723	up	TGCT
CREB1	-2.951558297	11.2585837	-25.71382978	1.71E-78	9.00E-78	168.1327393	down	TGCT
ATF2	-1.849960786	10.84874213	-25.59392375	4.55E-78	2.32E-77	167.1577963	down	TGCT
CDK4	1.677751493	12.71092911	25.59188652	4.63E-78	2.32E-77	167.0838869	up	TGCT
AKT2	-1.694304323	12.57189548	-25.57366065	5.37E-78	2.64E-77	166.9314673	down	TGCT
TBK1	-1.462485292	10.74446252	-25.48259587	1.13E-77	5.43E-77	166.2452598	down	TGCT
IL1R1	-1.972461202	9.86621181	-25.40540908	2.13E-77	1.00E-76	165.6712311	down	TGCT
PRKCB	-2.05938136	8.863439511	-25.162943	1.55E-76	7.16E-76	163.7252345	down	TGCT
EIF4EBP1	1.896081733	11.60654998	24.8490851	2.06E-75	9.30E-75	160.9999895	up	TGCT
PPP3CA	-1.780067636	9.014522537	-24.78395354	3.53E-75	1.56E-74	160.6030997	down	TGCT
GNAI1	-2.312682197	9.91696015	-24.67042994	9.02E-75	3.91E-74	159.6202276	down	TGCT
CCL4L2	2.631965115	7.795188243	24.59460468	1.69E-74	7.19E-74	158.9265805	up	TGCT
CALM3	-2.200421921	15.14029991	-24.48941409	4.04E-74	1.69E-73	157.9844706	down	TGCT
BAX	1.768552413	12.91212685	24.18850352	4.93E-73	2.02E-72	155.4996936	up	TGCT
RB1	-1.506357355	9.37835569	-23.87580472	6.70E-72	2.69E-71	153.0385203	down	TGCT
IKBKG	-1.170332769	11.06431829	-23.80941699	1.17E-71	4.61E-71	152.378999	down	TGCT
CDKN1A	-2.417479758	11.69194057	-23.67988373	3.45E-71	1.34E-70	151.2762202	down	TGCT
PTK2B	-1.316843853	10.34551555	-23.6571198	4.18E-71	1.59E-70	151.1360177	down	TGCT
CDKN2A	-3.249055995	9.717384711	-23.10131165	4.49E-69	1.68E-68	146.5158525	down	TGCT
GNB5	-1.649258842	10.61395884	-22.97064553	1.35E-68	4.98E-68	145.3463166	down	TGCT
ADCY9	-1.662112614	8.561261784	-22.73930234	9.59E-68	3.47E-67	143.5025459	down	TGCT
MAP2K2	-1.542826608	13.91913768	-22.30765747	3.76E-66	1.32E-65	139.6240797	down	TGCT
BID	1.02098476	9.812297357	22.02960743	4.02E-65	1.39E-64	137.3950038	up	TGCT
NFKB1	-1.103476199	9.701411679	-21.8154294	2.51E-64	8.55E-64	135.5746259	down	TGCT
RAC1	1.132634212	13.58060239	21.65240728	1.02E-63	3.40E-63	134.0263291	up	TGCT
ROCK1	-1.377397205	9.662791816	-21.62448685	1.29E-63	4.26E-63	133.943758	down	TGCT
GSK3B	-1.815062322	11.2421512	-21.51811659	3.22E-63	1.03E-62	132.9389104	down	TGCT
IFNA13	-1.013349628	5.744485237	-21.51906406	3.19E-63	1.03E-62	132.693591	down	TGCT
ADCY6	-2.027752177	9.747305623	-21.06960046	1.53E-61	4.75E-61	129.1707546	down	TGCT
PIK3R3	-2.031359887	10.52181595	-20.76989564	2.03E-60	6.23E-60	126.5350898	down	TGCT
B2M	1.860741434	16.691473	20.67787055	4.50E-60	1.36E-59	125.6403019	up	TGCT
IL10RA	1.809112473	8.609004138	20.51557178	1.83E-59	5.48E-59	124.3788194	up	TGCT
SOS1	-1.437003672	10.06069248	-20.5133332	1.87E-59	5.51E-59	124.3327805	down	TGCT
PRKCA	-1.425604933	8.123511305	-20.48548708	2.38E-59	6.92E-59	124.1774054	down	TGCT
CALML3	-2.607608794	6.837767845	-20.47417644	2.62E-59	7.53E-59	123.9225885	down	TGCT
JAK1	-1.170311707	11.431279	-20.38696527	5.59E-59	1.58E-58	123.1674335	down	TGCT
PTGER3	-1.781048448	6.65976737	-19.93373684	2.86E-57	7.91E-57	119.1731391	down	TGCT
PTGER2	-1.273938179	7.622006615	-19.85230604	5.82E-57	1.59E-56	118.6503124	down	TGCT
ELK1	-1.116722094	11.10849454	-19.36231561	4.17E-55	1.10E-54	114.2612113	down	TGCT
HLA.A	1.116911985	14.65743819	17.41557073	1.07E-47	2.54E-47	97.14073732	up	TGCT
FASLG	1.028636266	6.458745527	17.35782901	1.77E-47	4.17E-47	96.66365541	up	TGCT
HLA.C	1.336694244	13.96742194	17.32347637	2.40E-47	5.58E-47	96.33153003	up	TGCT
PRKCG	-2.141396015	8.461632164	-17.19957688	7.12E-47	1.64E-46	95.45068351	down	TGCT
ITPR3	-1.394472264	10.65008012	-17.196255	7.33E-47	1.67E-46	95.30909883	down	TGCT
CCL2	2.188008497	10.37398104	16.92672066	7.81E-46	1.76E-45	92.98828553	up	TGCT
CALM2	-1.03716046	15.72523265	-16.66567598	7.72E-45	1.72E-44	90.56970558	down	TGCT
PIK3R1	-1.410608036	9.192200556	-16.56469416	1.87E-44	4.14E-44	89.89166468	down	TGCT
ARHGEF12	-1.128408621	9.591353428	-16.49061187	3.58E-44	7.84E-44	89.20888983	down	TGCT
PLCB4	-1.489580681	8.195097669	-16.43150198	6.02E-44	1.30E-43	88.7461895	down	TGCT
HLA.G	-1.938008989	8.257884599	-16.32702208	1.50E-43	3.23E-43	87.80682539	down	TGCT
ITGB3	-1.548294735	7.567626733	-16.23939189	3.24E-43	6.82E-43	87.00930636	down	TGCT
CDK6	-2.183325577	9.227842367	-16.19761926	4.67E-43	9.74E-43	86.66970851	down	TGCT
EGFR	-1.760457549	8.434521525	-16.17123611	5.88E-43	1.22E-42	86.46896368	down	TGCT
CALML4	-1.322257194	9.602460712	-15.38558445	5.64E-40	1.12E-39	79.56086843	down	TGCT
PTGER4	-1.230248564	8.070926499	-15.24039698	2.00E-39	3.94E-39	78.35964955	down	TGCT
HLA.B	1.130740245	14.96297331	15.09913608	6.83E-39	1.34E-38	76.89120779	up	TGCT
CCL4	1.612774257	9.361822465	14.75482719	1.36E-37	2.58E-37	74.08395341	up	TGCT
MAPK11	-1.040072715	9.614593176	-14.30333408	6.71E-36	1.26E-35	70.19325844	down	TGCT
HLA.E	1.069857437	13.13598643	14.12038432	3.24E-35	5.92E-35	68.44868929	up	TGCT
MDM2	1.191601642	11.92780032	14.00681087	8.60E-35	1.56E-34	67.50134111	up	TGCT
GNG12	-1.019095675	9.772233414	-12.70802164	5.25E-30	8.92E-30	56.64716814	down	TGCT
PDGFRA	-1.637706475	9.634530434	-12.54799488	2.00E-29	3.37E-29	55.3346211	down	TGCT
ADCY8	-1.09160544	6.504915987	-12.1393066	5.93E-28	9.64E-28	51.7315554	down	TGCT
ITGAV	-1.014249278	9.651970437	-11.21026066	1.14E-24	1.78E-24	44.4268436	down	TGCT
KRAS	1.037707727	10.20684485	10.41353184	6.11E-22	9.18E-22	38.13290999	up	TGCT
CX3CL1	-1.146774595	9.270654	-10.12080041	5.83E-21	8.65E-21	35.97544714	down	TGCT
IL6R	1.082960912	9.435497262	8.522281826	7.22E-16	1.00E-15	24.31313599	up	TGCT
CALML5	-1.00312225	6.574004554	-6.595701199	1.86E-10	2.38E-10	11.8174524	down	TGCT
PDGFRA	-3.399035075	7.559182856	-42.98836014	5.85E-216	1.29E-213	483.7461984	down	THCA
ADCY4	-3.260468682	9.240379339	-38.37678749	3.48E-188	3.85E-186	419.8132394	down	THCA
IKBKB	-1.824804065	10.38043613	-38.22810891	2.84E-187	2.09E-185	417.6695228	down	THCA
TSC1	-1.878010885	8.819344136	-38.08311562	2.20E-186	1.22E-184	415.6646266	down	THCA
CXCL12	-2.568637999	10.66086753	-34.31131526	5.97E-163	2.64E-161	361.6562383	down	THCA
CALML6	-1.603298393	5.305476226	-34.1737624	4.36E-162	1.61E-160	359.6271398	down	THCA
ADCY3	-2.347535432	9.641004239	-33.81077279	8.34E-160	2.63E-158	354.4508557	down	THCA
ARHGEF1	-1.803020455	11.24482701	-33.64891502	8.70E-159	2.40E-157	352.065596	down	THCA
NFATC1	-1.606119712	8.085996321	-33.03987734	6.00E-155	1.47E-153	343.3376949	down	THCA
ADCY6	-1.755019797	9.684456323	-32.27030839	4.38E-150	9.67E-149	332.0696399	down	THCA
IKBKG	-1.257502808	9.660806032	-31.97142035	3.41E-148	6.85E-147	327.7122709	down	THCA
CCND1	1.718084439	11.76531762	30.67409364	5.77E-140	1.06E-138	308.7478544	up	THCA
SOS1	-1.360198689	8.89063555	-30.51103206	6.27E-139	1.07E-137	306.4141922	down	THCA
TSC2	-1.578815363	11.49237211	-30.26672387	2.23E-137	3.29E-136	302.7756423	down	THCA
ITPR1	-2.299657967	9.648951943	-30.19388669	6.49E-137	8.96E-136	301.7562951	down	THCA
RAF1	-1.253022288	11.42724394	-29.50390224	1.58E-132	2.05E-131	291.6172046	down	THCA
CALML4	-1.511674541	7.650444944	-29.29219044	3.50E-131	4.30E-130	288.6634126	down	THCA
IL1R1	-1.604013678	10.41445597	-29.23840706	7.70E-131	8.96E-130	287.7546418	down	THCA
ADCY5	-1.715511252	5.964944288	-29.22497078	9.38E-131	1.04E-129	287.6211906	down	THCA
CASP9	-1.426592795	9.646103754	-29.18448056	1.70E-130	1.78E-129	286.9797247	down	THCA
RPS6KB1	-1.181682333	8.912948984	-29.06123838	1.03E-129	1.04E-128	285.1993158	down	THCA
MTOR	-1.118611152	9.526083099	-28.52765013	2.55E-126	2.45E-125	277.3677737	down	THCA
TRAF5	-1.732676729	7.219713206	-28.32180807	5.18E-125	4.58E-124	274.4641849	down	THCA
ROCK2	-1.273085875	8.388706076	-28.32460351	4.97E-125	4.58E-124	274.4599777	down	THCA
ARHGEF11	-1.35641899	9.389497771	-28.31049774	6.11E-125	5.19E-124	274.1964912	down	THCA
GNB3	-2.172681433	7.405282455	-27.81310162	8.84E-122	7.24E-121	266.9955189	down	THCA
PTGER2	-1.368482508	6.01119222	-27.50677019	7.79E-120	6.15E-119	262.4814988	down	THCA
RPS6KB2	-1.169284846	10.60468633	-27.3768479	5.20E-119	3.96E-118	260.5292545	down	THCA
E2F1	1.247408551	7.051463751	27.20059248	6.83E-118	5.03E-117	258.0338299	up	THCA
GNG7	-1.019440927	7.995014013	-27.11892508	2.25E-117	1.60E-116	256.8832042	down	THCA
NFKBIA	-1.35456978	12.09706466	-27.06086527	5.26E-117	3.63E-116	255.8802684	down	THCA
RAC3	-1.593225555	8.313920085	-26.89407165	6.00E-116	4.02E-115	253.5643215	down	THCA
MAPK11	-1.410810414	8.337412936	-25.81625806	3.94E-109	2.56E-108	237.8767194	down	THCA
VEGFA	-2.179313164	13.3573626	-25.62756329	6.11E-108	3.86E-107	235.0544836	down	THCA
ATF4	-1.082891499	13.49797198	-24.47344338	1.10E-100	6.73E-100	218.3577757	down	THCA
GNG11	-1.544411789	9.548715889	-24.04998095	4.87E-98	2.91E-97	212.2923386	down	THCA
MYC	-1.73354486	9.234272148	-24.0399336	5.63E-98	3.27E-97	212.162288	down	THCA
STAT3	-1.099046101	11.47573669	-23.91470011	3.40E-97	1.93E-96	210.306801	down	THCA
ROCK1	-1.160624976	8.996874396	-23.83993413	9.95E-97	5.50E-96	209.2949636	down	THCA
CALML5	-1.223780088	4.960112331	-23.80430515	1.66E-96	8.94E-96	208.5885734	down	THCA
NFATC3	-1.155059064	8.352202411	-23.57408695	4.49E-95	2.31E-94	205.5407297	down	THCA
PRKCA	-1.322457983	6.747837087	-23.42423416	3.83E-94	1.93E-93	203.4536082	down	THCA
ADCY2	-1.319899432	5.434319419	-22.92406691	4.81E-91	2.31E-90	196.1264005	down	THCA
MAPK12	-1.497797018	7.636483875	-22.62877262	3.19E-89	1.47E-88	192.1292646	down	THCA
IL6R	-1.151754619	6.924794081	-22.58911405	5.60E-89	2.52E-88	191.5916396	down	THCA
GNAI1	-1.415328059	8.862775429	-21.75063472	7.68E-84	3.09E-83	179.663384	down	THCA
PIK3CD	-1.177368582	7.854793191	-21.48553756	3.15E-82	1.24E-81	176.0445064	down	THCA
NFATC4	-1.598238699	11.03948407	-20.80260097	4.23E-78	1.61E-77	166.3990207	down	THCA
BID	1.190324579	9.568981133	19.90270612	9.95E-73	3.55E-72	154.1164066	up	THCA
HLA.G	1.893193796	7.043665701	18.35490605	1.06E-63	3.40E-63	133.3602559	up	THCA
ADCY8	1.246151916	5.553841002	17.57936117	2.71E-59	8.31E-59	123.0594659	up	THCA
PLCB1	-1.009706349	6.728132156	-16.90740091	1.51E-55	4.39E-55	114.7447783	down	THCA
PIK3R3	-1.012377419	8.980718348	-16.42204326	6.93E-53	1.94E-52	108.511806	down	THCA
PLCB2	-1.103877519	8.036223843	-16.40249696	8.85E-53	2.44E-52	108.3586584	down	THCA
CCL2	-1.635815397	10.25249784	-16.39427162	9.81E-53	2.68E-52	108.1304214	down	THCA
CREB3L1	-1.1013838	7.421826004	-14.85614481	1.39E-44	3.29E-44	89.59349773	down	THCA
IL6	-1.473403133	7.290093005	-11.89622808	2.62E-30	4.45E-30	56.86233799	down	THCA
CCL3	1.011128187	7.766199107	11.73984301	1.30E-29	2.16E-29	55.27372314	up	THCA
CALML3	8.857608571	6.869114143	78.29281147	3.73E-306	8.25E-304	691.5284106	up	THYM
PIK3R2	3.875555901	8.432504786	51.526364	4.64E-216	5.13E-214	484.3511979	up	THYM
CXCL12	6.123711357	7.148389602	48.49434664	6.95E-204	5.12E-202	456.3413524	up	THYM
TSC2	2.757725648	10.21637888	46.22366806	1.86E-194	1.03E-192	434.6314385	up	THYM
GNA11	3.5058644	7.309792286	44.60470793	1.44E-187	6.36E-186	418.8081795	up	THYM
GNG12	4.247667743	6.094516889	42.72864271	2.07E-179	7.63E-178	400.0425801	up	THYM
CCND1	4.742359436	6.969678158	42.25646719	2.51E-177	7.92E-176	395.2375426	up	THYM
HRAS	3.730177373	9.627334535	39.6665226	1.10E-165	3.05E-164	368.406269	up	THYM
EGFR	4.214944013	5.949198487	38.82241772	8.24E-162	2.02E-160	359.5584135	up	THYM
TRAF2	2.685727263	8.791977785	31.67968154	1.52E-127	3.37E-126	280.6527835	up	THYM
GNG11	3.224366325	7.477768523	30.97056877	5.23E-124	1.00E-122	272.5568494	up	THYM
RHEB	2.432558339	9.989479278	30.96705915	5.45E-124	1.00E-122	272.4189004	up	THYM
CCL2	3.91177305	6.654869043	30.59232414	4.11E-122	6.99E-121	268.2045649	up	THYM
CREB3L4	2.561649668	7.834473132	30.18581802	4.54E-120	7.16E-119	263.5046287	up	THYM
GNAI1	3.075829565	5.916288438	29.00123575	4.43E-114	6.52E-113	249.7915592	up	THYM
CREB3	1.851831675	9.299015961	27.61575574	5.15E-107	7.11E-106	233.3938803	up	THYM
CASP9	1.176910811	8.379956228	27.4311535	4.54E-106	5.91E-105	231.3190112	up	THYM
ITGAV	2.813490595	6.946889471	26.89323463	2.62E-103	3.22E-102	224.9819312	up	THYM
CRK	1.526591857	8.284629501	26.22567521	7.15E-100	8.32E-99	217.0522026	up	THYM
RAC3	2.61020869	6.674850192	25.79058034	1.25E-97	1.39E-96	211.9332466	up	THYM
NFATC4	3.815890759	7.216293091	25.75478848	1.92E-97	2.02E-96	211.417989	up	THYM
HLA.B	-1.508201228	16.6041055	-25.43112111	9.01E-96	9.05E-95	207.2686759	down	THYM
MAP2K2	1.427890418	12.28556586	25.36518619	1.98E-95	1.90E-94	206.594702	up	THYM
CX3CL1	2.616143189	5.858708655	24.58414461	2.17E-91	1.99E-90	197.6269675	up	THYM
BCAR1	3.156625177	6.82452233	24.19329524	2.29E-89	2.02E-88	192.9023016	up	THYM
PTK2	2.565165847	7.469994147	24.13927318	4.35E-89	3.70E-88	192.2516262	up	THYM
PDIA3	2.309265499	11.99520007	23.69981336	8.22E-87	6.73E-86	186.7503277	up	THYM
CALR	2.580325915	12.9963515	23.63285832	1.83E-86	1.44E-85	185.9015841	up	THYM
PIK3R3	2.839829197	6.759305321	23.17157804	4.47E-84	3.41E-83	180.7539945	up	THYM
PTK2B	-1.673532878	11.86306017	-22.61527608	3.39E-81	2.50E-80	173.9396988	down	THYM
MTOR	1.679104231	8.391748391	22.4388445	2.77E-80	1.98E-79	171.9756253	up	THYM
CTNNB1	1.820078989	10.50810919	22.15483602	8.15E-79	5.63E-78	168.4323545	up	THYM
HLA.E	-1.468070534	15.00723683	-22.13628856	1.02E-78	6.80E-78	168.0925634	down	THYM
PRKACB	2.077935011	7.990493849	22.0557223	2.65E-78	1.72E-77	167.4330128	up	THYM
PLCB3	1.543850912	7.748755835	21.96157794	8.12E-78	5.12E-77	166.3678758	up	THYM
HLA.C	-1.775270178	15.71675608	-21.77566358	7.40E-77	4.54E-76	163.7846435	down	THYM
ITGB3	-2.233100422	6.983962797	-20.83211202	5.34E-72	3.19E-71	153.0117405	down	THYM
PIK3CD	-1.442352244	10.80283554	-20.76035748	1.25E-71	7.26E-71	152.021325	down	THYM
IRF3	1.329531204	11.42293997	19.95615445	1.63E-67	9.26E-67	142.4017039	up	THYM
CDKN2A	2.710897177	7.345381155	19.81743587	8.33E-67	4.60E-66	141.0110137	up	THYM
GNAS	1.238179364	14.70392324	19.75354615	1.76E-66	9.51E-66	139.8789393	up	THYM
TP53	2.273449833	9.366486196	19.54657777	1.99E-65	1.05E-64	137.7017611	up	THYM
GNG4	2.274355641	5.494194965	19.43463452	7.39E-65	3.80E-64	136.6535983	up	THYM
CDK4	2.702841774	10.06533364	19.298164	3.64E-64	1.83E-63	134.7478666	up	THYM
CALM2	1.631913853	13.33858989	18.95121096	2.08E-62	1.02E-61	130.5675474	up	THYM
HLA.F	-1.268143286	13.13253253	-18.79474657	1.28E-61	6.15E-61	128.835211	down	THYM
NFATC3	1.796191491	8.632550695	18.74736866	2.22E-61	1.04E-60	128.4811798	up	THYM
AKT1	1.046384668	10.7413273	18.36315642	1.90E-59	8.74E-59	123.8984375	up	THYM
PLCB1	2.134018174	6.280910111	17.83499727	8.26E-57	3.73E-56	118.1429573	up	THYM
ATF4	1.538316414	12.7510817	17.2992665	3.73E-54	1.65E-53	111.6227232	up	THYM
MDM2	1.570794267	10.33058655	17.21106994	1.02E-53	4.40E-53	110.7419611	up	THYM
ADCY6	2.099903665	6.218707121	17.16658389	1.68E-53	7.15E-53	110.5519138	up	THYM
PPP3CB	1.410324215	9.019554847	17.04631591	6.57E-53	2.74E-52	108.9973412	up	THYM
GNB5	1.634450066	8.044039399	16.90553556	3.22E-52	1.32E-51	107.5036878	up	THYM
ADCY9	1.738704545	6.218645136	16.37406862	1.25E-49	5.03E-49	101.6747907	up	THYM
PRKCB	-1.565950001	10.11129966	-16.01850496	6.51E-48	2.48E-47	97.60288846	down	THYM
NFKB1	1.635129816	10.0440362	15.92907395	1.75E-47	6.56E-47	96.43466365	up	THYM
ADCY2	2.065640995	5.476126314	15.60961905	5.89E-46	2.17E-45	93.25213833	up	THYM
CRKL	1.164126722	9.238223798	14.57834877	4.09E-41	1.48E-40	81.90562404	up	THYM
CALM3	1.13399773	12.73479124	14.54277953	5.98E-41	2.13E-40	81.30637541	up	THYM
ADCY7	-1.426085044	9.124568357	-14.46659657	1.34E-40	4.71E-40	80.91111068	down	THYM
IL10RA	-1.39033222	10.04743098	-14.20280652	2.18E-39	7.43E-39	78.04622355	down	THYM
GNG2	-1.119923921	10.41156572	-14.19253883	2.43E-39	8.15E-39	77.86188762	down	THYM
GNG13	1.875406047	5.285438892	14.14336591	4.08E-39	1.35E-38	77.55996697	up	THYM
AKT3	1.504029872	7.095634748	14.12960175	4.72E-39	1.53E-38	77.37771351	up	THYM
RPS6KB1	1.253814702	8.088785585	13.98138399	2.23E-38	6.94E-38	75.75928411	up	THYM
BAX	1.251863532	12.27216621	14.01165086	1.62E-38	5.13E-38	75.74022955	up	THYM
RAC2	-1.201784601	14.35318503	-13.71405272	3.59E-37	1.10E-36	72.6232985	down	THYM
MAPK11	1.490634671	7.025255287	13.67012561	5.66E-37	1.71E-36	72.61560388	up	THYM
CALML6	1.507268591	5.616005892	13.5772593	1.48E-36	4.35E-36	71.69982305	up	THYM
ROCK2	1.256259828	6.926800772	13.54564064	2.04E-36	5.87E-36	71.35735627	up	THYM
GNGT1	1.495958117	5.167996185	13.21904807	5.76E-35	1.63E-34	68.03651649	up	THYM
ADCY5	1.549963422	5.480369107	13.10713548	1.79E-34	5.02E-34	66.92055993	up	THYM
PLCB4	1.489470086	5.285482414	13.09816427	1.96E-34	5.42E-34	66.82289115	up	THYM
CDK6	1.970522949	7.384356456	13.04877093	3.23E-34	8.82E-34	66.23416417	up	THYM
CREB5	-2.636855584	8.51751359	-13.02946172	3.93E-34	1.06E-33	66.11584826	down	THYM
CASP3	1.386750365	8.839461631	12.9770743	6.66E-34	1.75E-33	65.39944947	up	THYM
ATF2	1.386279778	8.380908387	12.96701123	7.37E-34	1.92E-33	65.35680123	up	THYM
CCR3	-1.641606903	6.108232981	-12.70782219	9.86E-33	2.53E-32	62.84206636	down	THYM
ARHGEF12	1.610935526	7.602551763	12.69617912	1.11E-32	2.81E-32	62.73263313	up	THYM
CCR1	-2.352611263	8.683342759	-12.39648098	2.14E-31	5.19E-31	59.86106961	down	THYM
NFATC1	1.139883174	8.708287501	12.36657832	2.87E-31	6.89E-31	59.40328792	up	THYM
CXCR2	-5.286202383	9.663266754	-12.26890135	7.45E-31	1.75E-30	58.50919702	down	THYM
TNF	-2.335110498	7.618163998	-11.89079858	2.89E-29	6.72E-29	54.95659681	down	THYM
PRKCG	1.484481793	5.299503129	11.79896148	6.95E-29	1.60E-28	54.116921	up	THYM
GNAQ	1.843738309	8.070122815	11.54680976	7.58E-28	1.73E-27	51.59285512	up	THYM
NRAS	1.37962017	8.342578475	10.9620054	1.71E-25	3.79E-25	46.20490594	up	THYM
CREB3L1	1.581424279	6.069783796	10.63820714	3.19E-24	6.85E-24	43.46344961	up	THYM
IL1B	-1.912193905	8.425057922	-10.13765407	2.62E-22	5.52E-22	39.08604437	down	THYM
E2F1	1.411583477	7.87172343	10.1130013	3.24E-22	6.77E-22	38.76622553	up	THYM
GNB3	1.165503967	5.837715302	10.00647149	8.13E-22	1.68E-21	37.97518957	up	THYM
NFATC2	1.147244045	6.868720662	9.903305669	1.96E-21	3.98E-21	37.08369516	up	THYM
RB1	1.220776564	8.594433246	9.914406176	1.79E-21	3.66E-21	37.00989777	up	THYM
E2F2	1.378842746	7.929786247	9.710348731	1.01E-20	2.02E-20	35.35559481	up	THYM
ITPR3	1.233228302	7.819865267	9.554485845	3.71E-20	7.32E-20	34.0986187	up	THYM
SRC	1.403201692	8.46162582	9.552315218	3.78E-20	7.39E-20	33.99168452	up	THYM
PTGER3	1.075690193	5.244325572	9.446181733	9.10E-20	1.76E-19	33.27070748	up	THYM
ELK1	1.022147222	8.647566286	9.246784396	4.66E-19	8.87E-19	31.50676659	up	THYM
MAPK14	-1.037068085	10.69002319	-8.947313987	5.16E-18	9.66E-18	29.02725434	down	THYM
CYCS	1.339971575	10.1976683	8.718220687	3.12E-17	5.75E-17	27.15666762	up	THYM
PIK3R1	1.071933588	8.903995962	8.408903235	3.36E-16	6.09E-16	24.96575315	up	THYM
ITPR1	1.105173743	7.762015527	8.376443018	4.30E-16	7.73E-16	24.85719855	up	THYM
CCL4	-2.24401747	10.35299705	-7.845527768	2.16E-14	3.75E-14	20.95048955	down	THYM
MYC	1.236270491	9.68906933	7.831749174	2.38E-14	4.11E-14	20.64786162	up	THYM
CALML5	1.055216071	5.708810342	6.56967377	1.14E-10	1.79E-10	12.64242764	up	THYM
CCL5	-1.198926023	11.72197259	-6.62011584	8.34E-11	1.35E-10	12.57946308	down	THYM
PTGS2	-1.348728072	6.725296522	-6.266337041	7.32E-10	1.12E-09	10.78524805	down	THYM
CXCL8	-2.028489615	8.008511125	-5.791719442	1.16E-08	1.71E-08	8.113537402	down	THYM
IL6R	-1.052865081	9.213319941	-5.300348481	1.66E-07	2.38E-07	5.463425788	down	THYM
CCL3	-1.789792253	10.24032295	-4.638961427	4.35E-06	6.05E-06	2.244035483	down	THYM
CCL3L3	-1.131160856	8.049909716	-4.461640507	9.81E-06	1.34E-05	1.618447026	down	THYM
PTGER3	-6.167028797	8.013293553	-35.65546788	1.15E-105	2.55E-103	230.8756642	down	UCEC
AKT3	-4.010225163	8.010556783	-32.95707887	5.57E-98	6.15E-96	213.2138	down	UCEC
ITPR1	-4.092161879	8.724243287	-32.69890663	3.17E-97	2.33E-95	211.4784113	down	UCEC
ADCY4	-4.377910156	9.069750265	-32.2177801	8.26E-96	4.56E-94	208.223395	down	UCEC
CXCL12	-4.98577048	10.12437783	-30.43855072	1.83E-90	8.08E-89	195.926665	down	UCEC
ADCY2	-3.563976779	6.746241955	-28.09836677	3.58E-83	1.32E-81	179.1737901	down	UCEC
PDGFRA	-4.007284498	8.859781214	-25.65061946	3.16E-75	9.98E-74	160.9012792	down	UCEC
ADCY3	-2.65561382	10.44982245	-25.57638329	5.57E-75	1.54E-73	160.3047818	down	UCEC
MAPK3	-1.768955821	11.70452435	-24.11743043	4.35E-70	1.07E-68	149.007663	down	UCEC
E2F2	2.127996902	6.524809022	23.84094025	3.79E-69	8.37E-68	146.8565161	up	UCEC
AKAP13	-2.32027347	11.06998021	-23.04994731	1.93E-66	3.89E-65	140.6296284	down	UCEC
CREB3L2	-2.121213289	9.623308981	-22.94712392	4.37E-66	8.06E-65	139.8791167	down	UCEC
GNG11	-2.522571847	9.545981429	-22.66323188	4.18E-65	7.11E-64	137.6236785	down	UCEC
GNG7	-2.880336064	7.168704241	-22.12972997	2.98E-63	4.71E-62	133.3765103	down	UCEC
GNB3	-3.34768419	7.444419488	-22.07027788	4.81E-63	7.08E-62	132.8854888	down	UCEC
E2F1	2.765617892	8.579827038	21.9651553	1.12E-62	1.55E-61	132.0549633	up	UCEC
PXN	-1.836236002	11.38968503	-21.9172068	1.65E-62	2.14E-61	131.5779558	down	UCEC
CALR	1.865085995	15.35536297	21.25797122	3.38E-60	4.15E-59	126.1858228	up	UCEC
GNA11	-1.667189006	10.37079798	-20.38696748	4.09E-57	4.76E-56	119.2209929	down	UCEC
MAPK11	-2.354598832	8.720708078	-19.68739673	1.28E-54	1.41E-53	113.5357807	down	UCEC
TRAF5	-2.494389987	9.268789462	-19.59193542	2.81E-54	2.96E-53	112.7322749	down	UCEC
ROCK2	-2.027337698	9.011902295	-19.50004856	6.00E-54	6.03E-53	111.9888843	down	UCEC
CDKN2A	4.564451058	9.530832478	19.43222627	1.05E-53	1.01E-52	111.3830053	up	UCEC
MAPK14	-1.742020822	10.23773822	-19.17254038	8.99E-53	8.27E-52	109.2402673	down	UCEC
ADCY9	-2.360904774	7.626423546	-18.93818692	6.26E-52	5.53E-51	107.361659	down	UCEC
PPP3CC	-1.816264209	8.90620141	-18.64626648	7.05E-51	5.77E-50	104.9375085	down	UCEC
TNFRSF1A	-1.315891009	12.24767101	-18.65354245	6.64E-51	5.64E-50	104.8403143	down	UCEC
ROCK1	-2.135516609	9.006921602	-18.49982015	2.38E-50	1.88E-49	103.7149386	down	UCEC
GNAO1	-2.702452748	6.761768883	-18.4412209	3.87E-50	2.95E-49	103.2364035	down	UCEC
MAP2K6	3.55926349	9.513481488	18.09362333	6.99E-49	5.15E-48	100.3582949	up	UCEC
ADCY6	-2.010150843	10.0061986	-17.74876126	1.24E-47	8.83E-47	97.42970581	down	UCEC
TSC1	-1.795881009	8.728911285	-17.66504774	2.49E-47	1.72E-46	96.78775925	down	UCEC
PDIA3	1.483308145	14.56645227	17.66162067	2.56E-47	1.72E-46	96.55202973	up	UCEC
NFATC4	-2.35436266	11.72771406	-17.32598587	4.23E-46	2.75E-45	93.80917397	down	UCEC
PPP3CB	-1.492617818	10.43472439	-17.21813451	1.04E-45	6.57E-45	92.99166129	down	UCEC
ADCY5	-2.501140722	8.203471071	-17.19621571	1.25E-45	7.67E-45	92.87625635	down	UCEC
FAS	-2.044434719	9.100117686	-17.06822894	3.64E-45	2.18E-44	91.79501729	down	UCEC
GNA12	-1.591557719	10.15353862	-16.92223812	1.23E-44	7.18E-44	90.53418566	down	UCEC
PTGER2	-2.371604116	7.335580684	-16.90267019	1.45E-44	8.24E-44	90.43348886	down	UCEC
IKBKB	-1.487418685	10.60353543	-16.61261139	1.64E-43	9.08E-43	87.92843609	down	UCEC
HLA.E	-1.100661813	13.94090376	-16.19211164	5.54E-42	2.98E-41	84.28036623	down	UCEC
GNG12	-1.877172569	10.2391848	-16.12491071	9.71E-42	5.11E-41	83.87134937	down	UCEC
IL6R	-2.013831325	8.124427168	-15.94461097	4.38E-41	2.25E-40	82.4487607	down	UCEC
GNB5	-1.587836482	10.03490075	-15.85478712	9.28E-41	4.66E-40	81.63186457	down	UCEC
MAPK12	-2.449468083	9.365681625	-15.80052316	1.46E-40	7.17E-40	81.20311681	down	UCEC
IKBKG	-1.068047429	9.936631987	-15.77602849	1.79E-40	8.61E-40	80.98533733	down	UCEC
RAC3	2.607000105	9.503184971	15.75249871	2.18E-40	1.03E-39	80.86850831	up	UCEC
JAK1	-1.570391714	10.6616064	-15.63379719	5.88E-40	2.71E-39	79.75636289	down	UCEC
PRKCA	-2.186780045	7.839540105	-15.289157	1.04E-38	4.70E-38	76.98459646	down	UCEC
BID	1.560397317	10.0144585	14.4671419	9.70E-36	4.29E-35	70.16375996	up	UCEC
PTK2B	-1.380007381	8.993623969	-14.34711812	2.62E-35	1.14E-34	69.16798825	down	UCEC
RAF1	-1.323274846	11.37879143	-14.05986969	2.82E-34	1.17E-33	66.66151421	down	UCEC
NFKB1	-1.312612149	9.591935832	-13.40737198	6.02E-32	2.46E-31	61.42306286	down	UCEC
NFATC1	-1.5369899	8.296135462	-13.175487	4.00E-31	1.61E-30	59.59587669	down	UCEC
SOS1	-1.400275179	8.998100038	-13.13857384	5.41E-31	2.13E-30	59.26728215	down	UCEC
SOS2	-1.284266857	8.815072374	-12.96805565	2.17E-30	8.40E-30	57.89616988	down	UCEC
ITGB3	-2.235911106	7.461602563	-12.86205052	5.12E-30	1.95E-29	57.04136283	down	UCEC
STAT3	-1.208087745	11.50294731	-12.82906041	6.69E-30	2.51E-29	56.61177688	down	UCEC
PIK3CD	-1.290005499	7.857058254	-12.26714357	6.19E-28	2.24E-27	52.30781875	down	UCEC
EGFR	-1.668251812	8.522057498	-12.2704309	6.03E-28	2.22E-27	52.29564588	down	UCEC
TNF	1.701905931	6.496485515	12.14852251	1.60E-27	5.70E-27	51.16573453	up	UCEC
AKT2	-1.297009808	11.81541256	-11.99290213	5.53E-27	1.94E-26	49.89690733	down	UCEC
CCL3	1.80744338	8.040494679	11.88722213	1.28E-26	4.42E-26	49.25535147	up	UCEC
BAK1	1.105108162	9.951323758	11.85551386	1.65E-26	5.59E-26	48.98385601	up	UCEC
GNGT1	1.192629915	5.681947085	11.81913493	2.19E-26	7.35E-26	48.43806	up	UCEC
VEGFA	-1.868438954	12.23153685	-11.74445305	3.96E-26	1.31E-25	47.91670653	down	UCEC
GNAQ	-1.134699167	9.668402067	-11.54220333	1.95E-25	6.25E-25	46.49443671	down	UCEC
PRKACB	-1.310529048	8.798877908	-11.47634818	3.27E-25	1.03E-24	46.02676271	down	UCEC
SRC	-1.219444932	10.79185983	-11.39005157	6.43E-25	2.00E-24	45.24287543	down	UCEC
ITGAV	-1.39548505	9.900668352	-11.36493205	7.83E-25	2.40E-24	45.09493246	down	UCEC
SP1	-1.115814354	10.04967573	-11.28878099	1.42E-24	4.29E-24	44.4990961	down	UCEC
CXCL8	2.244420484	7.729095088	11.28205105	1.49E-24	4.46E-24	44.46259743	up	UCEC
NFATC3	-1.088668363	8.502887136	-11.14975291	4.18E-24	1.22E-23	43.5147088	down	UCEC
CASP9	-1.06315328	9.695847149	-11.06386712	8.14E-24	2.34E-23	42.7829274	down	UCEC
EIF4EBP1	1.485512735	11.80694674	11.02804204	1.07E-23	3.01E-23	42.42932404	up	UCEC
CCL4L2	1.724707577	7.449604679	10.85125378	4.20E-23	1.14E-22	41.15653529	up	UCEC
MAPK13	1.473900808	9.578330227	10.82399729	5.17E-23	1.39E-22	41.01341896	up	UCEC
ARHGEF12	-1.164627265	9.948762918	-10.58732073	3.16E-22	8.41E-22	39.13042396	down	UCEC
CXCR4	1.663924826	10.85494173	10.5799468	3.34E-22	8.79E-22	39.07576203	up	UCEC
CREB5	-1.553684517	7.884653749	-10.47333229	7.50E-22	1.95E-21	38.36775976	down	UCEC
IL1B	1.458050314	6.935788232	10.41439647	1.17E-21	3.01E-21	37.81075582	up	UCEC
E2F3	1.213218448	8.365307123	10.37787925	1.54E-21	3.92E-21	37.67693135	up	UCEC
PIK3R1	-1.910441804	10.4730333	-10.344976	1.98E-21	4.97E-21	37.26285165	down	UCEC
GNB4	-1.279833648	7.992437563	-10.23018452	4.69E-21	1.16E-20	36.55665496	down	UCEC
ARHGEF1	-1.011255396	11.7077031	-10.07646069	1.48E-20	3.63E-20	35.19153177	down	UCEC
PIK3CA	-1.215288358	8.442642376	-9.85667547	7.55E-20	1.83E-19	33.78112538	down	UCEC
ARHGEF11	-1.023420009	9.634764065	-9.4137753	1.91E-18	4.59E-18	30.50856424	down	UCEC
GNG2	-1.178971127	7.680376133	-9.322912284	3.68E-18	8.64E-18	29.95859636	down	UCEC
GNAI1	-1.263251672	8.988305896	-8.877431578	8.66E-17	1.95E-16	26.76663742	down	UCEC
PTGER4	-1.013300619	6.776862645	-8.684581943	3.31E-16	7.25E-16	25.47452639	down	UCEC
GNG8	-1.448296807	6.051185678	-7.920609035	5.72E-14	1.13E-13	20.31380803	down	UCEC
CCL3L3	1.027975832	6.606332838	7.919714284	5.76E-14	1.13E-13	20.23519531	up	UCEC
CREB3L4	1.035513132	10.75132364	7.478730538	9.88E-13	1.85E-12	17.47183697	up	UCEC
HLA.F	-1.027048741	12.17159693	-7.261962461	3.85E-12	7.03E-12	15.97952858	down	UCEC
ITPR2	-1.025739333	7.350982693	-7.138388253	8.26E-12	1.50E-11	15.51106777	down	UCEC
CCND1	1.376593567	10.53885747	7.110432908	9.81E-12	1.75E-11	15.23336596	up	UCEC
CCL5	1.231147886	9.492655913	6.449266029	4.97E-10	8.38E-10	11.45471307	up	UCEC
MYC	-1.041098766	10.65070304	-6.418522854	5.92E-10	9.92E-10	11.15169744	down	UCEC
GNG4	-1.315257512	7.478376601	-6.313990524	1.07E-09	1.77E-09	10.73045488	down	UCEC
PTGER3	-6.29397591	9.84760623	-37.14322794	3.50E-74	7.72E-72	158.9732057	down	UCS
ADCY4	-4.72690983	10.40383159	-36.5037651	3.15E-73	3.48E-71	156.7175526	down	UCS
CDKN2A	6.716634881	9.253302175	35.15623312	3.58E-71	2.63E-69	152.0529023	up	UCS
E2F1	3.65107639	8.255085721	29.2438929	2.37E-61	1.31E-59	129.4731613	up	UCS
BID	2.323600295	9.879823891	24.20404055	8.93E-52	3.95E-50	107.4395259	up	UCS
ITPR1	-3.77007749	10.05673341	-23.83843904	4.95E-51	1.82E-49	105.762006	down	UCS
E2F2	2.534004444	6.219442295	23.67823171	1.05E-50	3.32E-49	104.9805013	up	UCS
RAC3	3.936795309	9.463917079	22.24292962	1.05E-47	2.90E-46	98.08743248	up	UCS
AKT3	-3.408623454	9.461910203	-21.89351828	5.86E-47	1.44E-45	96.37943012	down	UCS
MAPK11	-2.238568603	9.512285513	-20.65166251	2.99E-44	6.62E-43	90.15930401	down	UCS
CALR	1.893413775	14.86015063	20.62051086	3.51E-44	7.05E-43	89.82414222	up	UCS
PPP3CC	-1.724483936	9.516619154	-19.4092596	1.86E-41	3.43E-40	83.7213561	down	UCS
FAS	-2.400104338	9.601527011	-19.33859319	2.70E-41	4.59E-40	83.35425903	down	UCS
ROCK1	-1.991833059	9.767521788	-18.90416042	2.69E-40	4.25E-39	81.04084599	down	UCS
HLA.E	-1.637741238	13.95752646	-18.79522292	4.81E-40	7.09E-39	80.27584477	down	UCS
IL6R	-2.371016349	8.584720087	-18.72146853	7.13E-40	9.85E-39	80.05868975	down	UCS
ADCY3	-1.73052027	11.65792087	-18.4693445	2.75E-39	3.58E-38	78.58170329	down	UCS
MAPK3	-1.480032339	12.31116503	-18.40942186	3.80E-39	4.67E-38	78.23472218	down	UCS
ADCY6	-1.95762567	10.76461761	-18.29659852	6.98E-39	8.12E-38	77.71221037	down	UCS
TRAF5	-2.255919618	10.2850522	-17.80760883	9.91E-38	1.10E-36	75.10411607	down	UCS
GNG7	-2.54793548	8.12354912	-17.76999272	1.22E-37	1.28E-36	74.87522781	down	UCS
CREB3L2	-1.656334456	10.45918012	-17.63618077	2.53E-37	2.54E-36	74.13195535	down	UCS
EIF4EBP1	2.471483902	11.88846046	17.4471066	7.14E-37	6.86E-36	72.98935026	up	UCS
AKAP13	-2.106200598	11.90849985	-16.67684405	5.11E-35	4.70E-34	68.73576064	down	UCS
GNA11	-1.289031988	11.02165556	-16.64622904	6.06E-35	5.36E-34	68.59907354	down	UCS
GNGT1	2.045861652	5.770137621	16.47860863	1.55E-34	1.32E-33	67.61234161	up	UCS
IKBKB	-1.641568965	11.11199245	-16.4335353	1.99E-34	1.63E-33	67.40737688	down	UCS
GNB5	-1.739438511	10.38995212	-16.26850635	5.05E-34	3.85E-33	66.5376533	down	UCS
GNAS	1.638034341	16.10450069	16.28614393	4.57E-34	3.61E-33	66.50294914	up	UCS
MAP2K6	2.935857117	8.246475877	16.22972848	6.28E-34	4.63E-33	66.35049422	up	UCS
NRAS	1.831931512	9.520536265	16.19453025	7.66E-34	5.46E-33	66.14341124	up	UCS
PTK2B	-1.811931003	9.245121654	-15.68547721	1.37E-32	9.48E-32	63.32194278	down	UCS
BAK1	1.456472102	9.850673277	15.62196617	1.97E-32	1.32E-31	62.86217845	up	UCS
E2F3	1.997312904	8.396618107	15.46267372	4.90E-32	3.18E-31	62.05555925	up	UCS
NFKB1	-1.410469307	9.87431565	-15.39482727	7.22E-32	4.56E-31	61.60700375	down	UCS
PXN	-1.466558412	12.1521518	-14.82794441	1.88E-30	1.16E-29	58.19180536	down	UCS
GNAQ	-1.131076824	9.943563025	-14.79769984	2.24E-30	1.34E-29	58.1541816	down	UCS
GNG12	-1.592027801	10.7949716	-14.78393612	2.43E-30	1.41E-29	58.01672744	down	UCS
ROCK2	-1.604207022	9.822986778	-14.57888505	7.96E-30	4.51E-29	56.91434107	down	UCS
TSC1	-1.560824048	9.517927122	-14.42335949	1.97E-29	1.06E-28	56.03705049	down	UCS
GNG5	1.167656049	13.15843686	14.44312844	1.75E-29	9.68E-29	55.92005143	up	UCS
PRKCA	-1.821814106	8.708530864	-13.64208002	1.89E-27	9.95E-27	51.50865512	down	UCS
SOS2	-1.20617418	9.219164254	-13.59756525	2.46E-27	1.26E-26	51.23038151	down	UCS
ARHGEF12	-1.274645629	10.22678053	-13.50525918	4.23E-27	2.12E-26	50.59177519	down	UCS
CCL3	2.224457276	7.519429865	13.36544225	9.62E-27	4.73E-26	49.84951822	up	UCS
ITGB3	-2.445369072	8.141827514	-13.24750089	1.93E-26	9.27E-26	49.09273846	down	UCS
MAPK14	-1.225520973	11.00054466	-13.17338451	2.99E-26	1.40E-25	48.573926	down	UCS
GNG11	-1.486894417	10.50301587	-12.57668829	1.02E-24	4.60E-24	45.09370541	down	UCS
PDIA3	1.194455182	14.01483221	12.57949921	1.00E-24	4.60E-24	44.96367421	up	UCS
PTGER2	-2.204213246	8.120292738	-12.49116021	1.69E-24	7.48E-24	44.64732641	down	UCS
HLA.F	-1.704081306	12.27170867	-12.37822635	3.31E-24	1.43E-23	43.81180904	down	UCS
CASP3	1.060421225	9.719056312	12.31792029	4.73E-24	2.01E-23	43.58282897	up	UCS
PDGFRA	-2.303057863	10.79543702	-12.14797134	1.30E-23	5.41E-23	42.5594826	down	UCS
JAK1	-1.06336955	11.29925513	-12.12993357	1.44E-23	5.91E-23	42.37554138	down	UCS
ADCY9	-1.411773101	8.764936389	-11.90721182	5.43E-23	2.18E-22	41.27501671	down	UCS
TNFRSF1A	-1.074850265	12.72320413	-11.74817051	1.40E-22	5.51E-22	40.04989751	down	UCS
CYCS	1.394180916	11.54313742	11.69756644	1.89E-22	7.32E-22	39.77608802	up	UCS
STAT3	-1.198917564	11.90025393	-11.48988893	6.49E-22	2.47E-21	38.54548649	down	UCS
CXCR4	1.898422054	10.389974	11.41856692	9.91E-22	3.71E-21	38.19303839	up	UCS
CXCL12	-2.749648227	12.32119607	-11.19441008	3.76E-21	1.36E-20	36.80293474	down	UCS
ADCY5	-1.996154382	9.20060772	-11.04239041	9.27E-21	3.30E-20	36.12624075	down	UCS
VEGFA	-1.874592	13.06693072	-11.03873201	9.47E-21	3.32E-20	35.84439863	down	UCS
BAX	1.086467624	12.49217173	10.99088621	1.26E-20	4.34E-20	35.5503454	up	UCS
CCL4L2	1.97626474	6.892139541	10.85410139	2.83E-20	9.49E-20	34.98402357	up	UCS
SP1	-1.048116183	10.41082936	-10.85789326	2.77E-20	9.42E-20	34.89347275	down	UCS
SOS1	-1.038571608	9.634566222	-10.27989258	8.47E-19	2.71E-18	31.56820868	down	UCS
PIK3R2	1.162996588	10.89849125	10.18453971	1.49E-18	4.69E-18	30.86090071	up	UCS
PIK3R1	-1.967831821	10.99317344	-10.10861804	2.33E-18	7.24E-18	30.46061274	down	UCS
GNB3	-1.922517843	9.436487499	-9.778875852	1.61E-17	4.88E-17	28.68056531	down	UCS
MAPK12	-1.431985436	10.66725995	-9.643438268	3.56E-17	1.06E-16	27.75014724	down	UCS
GNAO1	-1.716241806	7.977992421	-9.508987667	7.81E-17	2.27E-16	27.08565912	down	UCS
NFATC4	-1.354428309	12.93079162	-9.365572515	1.80E-16	5.17E-16	26.02018599	down	UCS
CCL3L3	1.446091721	6.433905473	9.208261101	4.48E-16	1.27E-15	25.27837535	up	UCS
ITGAV	-1.084049995	10.38898377	-9.104518885	8.17E-16	2.29E-15	24.64932102	down	UCS
NFKBIA	-1.10269518	12.5658813	-8.940465756	2.10E-15	5.67E-15	23.58256227	down	UCS
CXCL8	2.176359555	6.980494637	8.839965873	3.75E-15	9.98E-15	23.24626007	up	UCS
IL1B	1.286291463	6.297355432	8.451330702	3.43E-14	9.03E-14	20.9218053	up	UCS
IL1R1	-1.298763951	10.07160177	-8.17062614	1.67E-13	4.34E-13	19.41154761	down	UCS
RAC2	1.129322633	9.45492027	8.158457647	1.79E-13	4.59E-13	19.36242142	up	UCS
CDK6	1.15192159	8.012788891	7.950342768	5.71E-13	1.42E-12	18.35870683	up	UCS
HLA.C	-1.076737987	14.63303535	-7.865298858	9.14E-13	2.22E-12	17.52886997	down	UCS
PLCB4	-1.109241966	8.703560551	-7.747196962	1.75E-12	4.14E-12	17.2210698	down	UCS
ITPR2	-1.016135792	7.760391774	-7.541302726	5.41E-12	1.22E-11	16.0909368	down	UCS
CCR1	1.071583436	6.792373771	7.131526162	4.92E-11	1.05E-10	13.84295252	up	UCS
CCL2	1.496755285	10.61306461	7.104524927	5.68E-11	1.20E-10	13.54768919	up	UCS
ADCY2	-1.621367511	8.605095276	-6.812620227	2.64E-10	5.31E-10	12.25356508	down	UCS
CCND1	1.423564893	10.07669101	6.572954263	9.13E-10	1.80E-09	10.85440325	up	UCS
